# Supplementary material for: Gypenosides Prevent and Dissolve Cholesterol Gallstones by Modulating the Homeostasis of Cholesterol and Bile Acids
Source: Front Med (Lausanne). 2022 Apr 4;9:818144. doi: 10.3389/fmed.2022.818144 (PMC9013900; doi:10.3389/fmed.2022.818144)
Supplement: Supplementary Table 1 — Differentially expressed genes in the Chow and LD groups. [file Table_1.xls]

## Sheet: Supplemental Table S1 Chow_vs_L
	logFC	logCPM	PValue	FDR
Cyp2c55	-5.19138	4.84683	3.52218e-37	4.87434e-33	Down
Gstm3	-5.47123	8.93767	5.9579e-36	4.12257e-32	Down
Akr1b7	-4.23635	3.25306	8.28742e-30	3.82299e-26	Down
Gsta1	-6.19278	4.73996	9.2129e-29	3.18743e-25	Down
Dbp	4.30316	3.69081	5.46132e-27	1.51158e-23	Up
Cdkn1a	-3.1865	6.4279	1.03909e-23	2.39666e-20	Down
Serpina1e	6.12102	10.4847	1.24937e-23	2.47001e-20	Up
Mup13	8.18943	5.27236	3.2776e-20	5.66984e-17	Up
Rdh16f2	3.23516	5.80464	5.15839e-20	7.93188e-17	Up
Gnat1	2.49196	3.19367	7.18109e-19	9.9379e-16	Up
Abcb1a	-3.28852	3.51995	1.81053e-18	2.27781e-15	Down
Dhrs9	-2.76618	2.05342	2.40279e-17	2.77102e-14	Down
Gstm1	-2.14671	12.3979	5.33331e-17	5.67751e-14	Down
Cyp7a1	6.00705	3.06259	2.36996e-16	2.3427e-13	Up
Ces2a	-2.1173	10.5618	2.80778e-16	2.59046e-13	Down
Gsta2	-2.47032	6.34529	3.02838e-16	2.61936e-13	Down
Epb41l1	-2.55637	3.05655	4.20521e-16	3.42329e-13	Down
Cyp2a4	-5.81602	7.04627	5.00686e-16	3.6694e-13	Down
Mup17	11.7891	9.41763	5.03783e-16	3.6694e-13	Up
Mup1	11.0613	4.12317	5.53424e-16	3.82942e-13	Up
Mup19	10.1692	4.27686	1.1155e-15	7.35115e-13	Up
Gm3776	-5.20345	3.54498	2.35914e-15	1.48401e-12	Down
Tbx3	1.76852	4.66107	2.6627e-15	1.55908e-12	Up
Bhlhe41	4.05537	-0.458613	2.7038e-15	1.55908e-12	Up
Susd4	6.07185	2.92003	5.94632e-15	3.29164e-12	Up
Orm3	-3.91343	2.25272	6.56073e-15	3.49208e-12	Down
Mmd2	4.54345	-0.251919	7.91366e-15	4.05619e-12	Up
Mcm10	2.38749	5.1907	1.16734e-14	5.76958e-12	Up
Mup12	13.5713	8.65749	1.90779e-14	9.1041e-12	Up
Smpd3	-2.90546	3.03753	3.02053e-14	1.39337e-11	Down
Slc43a1	2.42123	2.65943	3.74578e-14	1.67219e-11	Up
Enho	3.74751	2.42578	6.10942e-14	2.64213e-11	Up
Cyp2b10	-3.38982	5.96562	1.03219e-13	4.32863e-11	Down
Cyp2c69	3.627	-1.02354	1.69874e-13	6.80976e-11	Up
Gsta4	-2.27719	7.21767	1.72225e-13	6.80976e-11	Down
Cdh1	-2.06358	4.41475	3.04874e-13	1.17199e-10	Down
Cyp8b1	6.29001	8.51789	3.22464e-13	1.2061e-10	Up
5330417C22Rik	-2.66743	1.5275	4.9865e-13	1.81601e-10	Down
Pde4b	2.17954	3.06813	7.06675e-13	2.50761e-10	Up
Defb1	-2.59625	3.04231	1.07057e-12	3.7039e-10	Down
Tgm1	2.06055	2.72747	1.1244e-12	3.79528e-10	Up
Idi1	2.40462	2.7556	1.23034e-12	4.05398e-10	Up
Cyp2c70	-2.00141	6.6088	1.69109e-12	5.44257e-10	Down
Stard4	1.84255	4.69985	2.05872e-12	6.47515e-10	Up
Dab1	-2.1967	2.31265	2.51791e-12	7.74341e-10	Down
Hunk	2.24337	1.06859	2.82968e-12	8.51303e-10	Up
Slco1a1	3.92236	7.02334	3.73738e-12	1.08302e-09	Up
Mup11	8.10315	6.3055	3.75641e-12	1.08302e-09	Up
Mup10	9.15077	6.13341	5.91896e-12	1.65639e-09	Up
Fbf1	-2.18787	4.0276	5.98449e-12	1.65639e-09	Down
Nat8f2	2.18519	8.95447	6.38196e-12	1.73176e-09	Up
Nab2	2.69153	3.45704	6.54802e-12	1.74266e-09	Up
Psat1	-3.14025	1.12365	7.34066e-12	1.91674e-09	Down
Ttc39a	-2.26147	1.78324	1.55399e-11	3.98253e-09	Down
Nnmt	3.62398	6.5661	1.65368e-11	4.16097e-09	Up
Mup18	9.12859	5.46577	1.86219e-11	4.60193e-09	Up
Mup2	7.28892	1.59544	2.07834e-11	5.04599e-09	Up
Avpr1a	1.90447	4.46556	2.20983e-11	5.27273e-09	Up
Mup14	7.03831	5.55076	2.79069e-11	6.54583e-09	Up
Cyp17a1	2.02212	3.73511	3.15585e-11	7.27897e-09	Up
Capn8	5.0188	0.190821	4.20461e-11	9.53895e-09	Up
Hsd17b6	-1.54813	9.50682	9.15144e-11	2.04269e-08	Down
Slc17a4	-1.52115	4.95649	1.0054e-10	2.20853e-08	Down
Oat	1.978	9.54907	1.19394e-10	2.5817e-08	Up
Dio1	2.83334	4.8492	1.43626e-10	3.05791e-08	Up
Mup15	10.0285	5.58841	1.65176e-10	3.46345e-08	Up
Cbr3	-2.81889	2.86643	1.85334e-10	3.82812e-08	Down
Npas2	-1.94924	2.33375	1.97878e-10	4.02712e-08	Down
Ifi27l2b	-2.20984	3.7857	2.69203e-10	5.39928e-08	Down
Derl3	2.68116	1.13276	2.90269e-10	5.73861e-08	Up
Slc22a3	2.29435	0.889501	3.11138e-10	6.06456e-08	Up
Sqle	2.58553	2.5938	4.09507e-10	7.87107e-08	Up
Mup3	2.50351	12.0115	5.6388e-10	1.06898e-07	Up
Slc17a8	1.97408	3.34803	5.84791e-10	1.09364e-07	Up
Sp5	2.78648	1.1993	6.19553e-10	1.1432e-07	Up
Nxpe2	1.53191	3.03433	7.94476e-10	1.44668e-07	Up
Pglyrp2	1.58664	6.67864	8.58902e-10	1.54368e-07	Up
Ddit4	-1.78459	3.24071	9.9877e-10	1.77205e-07	Down
Lhx6	-1.93052	3.11918	1.16689e-09	2.04412e-07	Down
Ttc39c	1.40721	6.7378	1.24114e-09	2.14701e-07	Up
Olig1	2.51342	1.31562	1.28521e-09	2.1958e-07	Up
Mup8	7.24672	1.55905	1.37043e-09	2.31285e-07	Up
Tsku	-1.64254	6.08599	1.41144e-09	2.35336e-07	Down
Ptgds	-5.15337	3.95691	1.60954e-09	2.65171e-07	Down
Sult2a8	2.15483	8.69617	1.80821e-09	2.92791e-07	Up
Cyp3a59	-1.69219	7.70216	1.8195e-09	2.92791e-07	Down
Nol3	-1.90581	0.438205	2.06928e-09	3.2574e-07	Down
Ces2c	-2.00871	4.08328	2.0898e-09	3.2574e-07	Down
Slc1a2	1.52889	6.46282	2.09487e-09	3.2574e-07	Up
Urad	2.34377	4.34843	2.35769e-09	3.62534e-07	Up
Mup7	9.87782	9.62911	2.49165e-09	3.78923e-07	Up
Mup6	4.3627	-1.42695	3.06691e-09	4.61337e-07	Up
Sult2a7	-3.66823	4.64085	3.85412e-09	5.73518e-07	Down
Dsg1c	-2.26748	3.03665	3.99671e-09	5.88409e-07	Down
Slc51b	-4.10706	0.394043	4.34952e-09	6.3361e-07	Down
S1pr5	1.714	1.70809	4.44222e-09	6.40373e-07	Up
Hsd3b5	5.65636	3.73913	4.93754e-09	7.0444e-07	Up
Sdr9c7	1.36873	4.13369	5.00536e-09	7.06828e-07	Up
Zap70	2.68089	2.7335	5.37884e-09	7.51896e-07	Up
Gpx2	-4.55218	-0.876586	5.47838e-09	7.58153e-07	Down
Eda2r	-2.81921	-0.261834	6.63762e-09	9.09485e-07	Down
Elovl3	5.47207	6.73091	7.07506e-09	9.59919e-07	Up
P4ha1	-1.34228	3.76598	8.25025e-09	1.1085e-06	Down
Rasl11b	1.84809	1.6005	8.8599e-09	1.17896e-06	Up
Rundc3b	-3.14773	-0.5926	1.38668e-08	1.82765e-06	Down
Slc13a2	2.87549	0.132329	1.46017e-08	1.90635e-06	Up
Mme	-1.58902	5.29126	1.54963e-08	2.00423e-06	Down
Wnk4	-1.77048	2.669	1.58243e-08	2.02771e-06	Down
Mycl	1.58792	2.09146	2.22142e-08	2.82039e-06	Up
E030018B13Rik	3.25592	0.279087	2.5624e-08	3.22374e-06	Up
Onecut1	2.59005	2.97469	2.72838e-08	3.40162e-06	Up
Pdk4	-2.93838	5.98188	3.40945e-08	4.2128e-06	Down
Rnf43	1.28603	3.81334	4.37091e-08	5.35301e-06	Up
Dct	4.82749	-0.258959	4.79706e-08	5.82338e-06	Up
Pknox2	1.88073	0.255997	5.62774e-08	6.77238e-06	Up
Fxyd7	-4.23603	-2.02844	6.00598e-08	7.14515e-06	Down
Irf2bp2	-1.24126	5.8982	6.04077e-08	7.14515e-06	Down
Arid3a	1.61957	1.09857	6.20998e-08	7.28305e-06	Up
Cyp7b1	2.22782	6.31695	6.43869e-08	7.48782e-06	Up
Alas1	1.63875	9.22961	6.69465e-08	7.7206e-06	Up
Dact1	1.72932	1.17341	7.08523e-08	8.10351e-06	Up
Phlda1	1.95176	5.72307	7.90291e-08	8.96463e-06	Up
Scara5	2.94746	0.757057	8.06813e-08	9.0254e-06	Up
Rgs16	-3.32554	5.13562	8.13664e-08	9.0254e-06	Down
Axin2	1.36719	2.49374	8.15214e-08	9.0254e-06	Up
Dmpk	-1.43915	4.82534	9.45084e-08	1.03802e-05	Down
Hspa1b	-2.37871	3.83386	9.56814e-08	1.04263e-05	Down
F11	1.30432	4.9775	9.87967e-08	1.06816e-05	Up
Cyp2c67	1.1677	7.68605	1.03249e-07	1.10765e-05	Up
Kcnk10	3.16754	-1.55557	1.05705e-07	1.12527e-05	Up
Hnmt	-1.17632	4.36438	1.07882e-07	1.13968e-05	Down
Plxnb1	1.81226	4.55914	1.08975e-07	1.1425e-05	Up
Glul	1.15126	8.99951	1.11641e-07	1.16165e-05	Up
Mup16	9.17131	7.23042	1.2134e-07	1.25316e-05	Up
Pitx3	4.80076	0.458111	1.63653e-07	1.67763e-05	Up
Ces1g	-1.36253	7.97981	1.65078e-07	1.67979e-05	Down
Tef	1.21809	6.12864	1.80156e-07	1.81089e-05	Up
1810046K07Rik	3.83941	-1.13812	1.81612e-07	1.81089e-05	Up
Adam11	-2.44899	3.76429	1.81887e-07	1.81089e-05	Down
Mthfr	-1.19458	4.77844	1.89872e-07	1.87689e-05	Down
Cyp4f14	1.55074	6.33273	1.9419e-07	1.90595e-05	Up
Clstn3	1.3812	3.48808	2.1444e-07	2.08988e-05	Up
Mogat1	2.44127	-0.973563	2.47228e-07	2.39258e-05	Up
Slc4a9	-3.04023	0.704224	2.89356e-07	2.78083e-05	Down
Rtp4	1.25673	4.33061	3.05224e-07	2.9131e-05	Up
Cbx2	1.33072	2.58212	3.10219e-07	2.9405e-05	Up
Ces2g	-1.39446	5.36421	3.24634e-07	3.0562e-05	Down
Apon	1.37583	8.2356	3.97023e-07	3.71244e-05	Up
Chic1	2.09493	0.169635	4.09345e-07	3.80196e-05	Up
Cyp2a5	-1.90153	10.4591	4.21376e-07	3.88762e-05	Down
Ocstamp	2.19446	0.489419	4.57657e-07	4.19439e-05	Up
S100a8	-2.88322	2.02477	4.89991e-07	4.44173e-05	Down
Nr1d2	1.47682	5.12297	4.91065e-07	4.44173e-05	Up
8430408G22Rik	-1.53092	6.62506	5.17309e-07	4.64872e-05	Down
Fitm1	1.64083	4.08851	5.25309e-07	4.69016e-05	Up
Cyp2c54	1.80908	7.34774	5.91393e-07	5.24634e-05	Up
Sult5a1	2.2138	2.18372	6.01567e-07	5.3026e-05	Up
Ppp1r3b	-1.46921	6.62145	6.76663e-07	5.9268e-05	Down
Grm8	-1.84738	0.91465	6.85532e-07	5.96671e-05	Down
Fmo3	-5.54124	3.56342	6.9045e-07	5.97196e-05	Down
Ar	2.20375	1.13858	6.99268e-07	6.01066e-05	Up
Lpl	-1.25233	5.83941	7.43324e-07	6.34991e-05	Down
Cish	2.11448	3.52272	7.52558e-07	6.38936e-05	Up
Gulo	1.2839	7.68403	7.90105e-07	6.66724e-05	Up
Prg4	-1.48761	4.58863	8.01574e-07	6.72302e-05	Down
Mfge8	-1.5514	5.21881	8.19104e-07	6.82867e-05	Down
Slc23a1	1.26241	4.19319	8.26052e-07	6.84535e-05	Up
Aox3	1.48099	7.79402	8.32715e-07	6.85949e-05	Up
Cd5l	-1.2962	7.35686	8.71297e-07	7.13484e-05	Down
Cd44	-1.33226	3.38988	9.70554e-07	7.90088e-05	Down
Fst	2.49855	1.68147	1.06523e-06	8.62089e-05	Up
Cyp2b13	-8.35716	3.38951	1.19235e-06	9.59356e-05	Down
Oasl1	1.31685	3.91623	1.25979e-06	0.000100776	Up
Gdf15	-1.34986	4.11257	1.27157e-06	0.000101134	Down
Cib3	-2.83348	3.24251	1.3444e-06	0.000106196	Down
Trpm6	-2.78334	-0.453468	1.35057e-06	0.000106196	Down
Herpud1	-1.39964	8.68432	1.36951e-06	0.000107077	Down
Rfx4	1.61069	1.52372	1.47667e-06	0.000114807	Up
Cyp2c40	1.95049	0.750932	1.48847e-06	0.000115078	Up
Nuak2	1.10751	3.16154	1.54068e-06	0.000118256	Up
Cldn2	1.22768	5.87002	1.54666e-06	0.000118256	Up
Maff	-1.48747	2.43338	1.60937e-06	0.000122374	Down
Nr2f2	0.963187	4.87382	1.62919e-06	0.000123205	Stable
Ip6k2	-1.13424	5.45105	1.83298e-06	0.000137862	Down
Cry2	1.16652	4.67403	1.92391e-06	0.000143919	Up
Tmem171	-2.07546	0.294291	1.93723e-06	0.000144136	Down
Igfbp1	-1.78364	7.48737	2.06609e-06	0.000152902	Down
Ppp1r3g	-2.43633	3.69017	2.19223e-06	0.000161374	Down
Slc47a1	1.15483	5.48642	2.28466e-06	0.000167288	Up
Srgap3	2.11552	-0.309485	2.35814e-06	0.000171759	Up
Arhgef16	-1.20615	2.46069	2.3717e-06	0.000171843	Down
Hectd2	2.01382	4.54627	2.40152e-06	0.000173097	Up
Mup9	6.26013	-0.107099	2.51259e-06	0.000180164	Up
Gramd1c	1.15285	3.54376	2.57102e-06	0.000183404	Up
Tcim	-1.15912	3.77562	2.83083e-06	0.000200902	Down
Fgfr2	-1.20474	5.66269	2.96715e-06	0.000209502	Down
Dnah1	-3.20798	-1.00026	3.44319e-06	0.00024188	Down
Bmf	1.31075	2.60872	3.4968e-06	0.000244405	Up
Bhlha15	-3.10126	-0.359818	3.63641e-06	0.000252886	Down
Nr1d1	2.22124	5.66226	3.66392e-06	0.000253425	Up
Serpina3k	1.35474	13.1029	3.68725e-06	0.000253425	Up
Cyp2e1	1.01371	12.8934	3.69911e-06	0.000253425	Up
Socs2	2.06611	4.70221	3.7665e-06	0.000256771	Up
Raet1d	1.37378	1.49651	3.95722e-06	0.000268451	Up
Cbr1	-1.21831	8.28416	4.31472e-06	0.000291275	Down
Ppl	-1.54	3.7422	4.49404e-06	0.000301908	Down
Setd7	-1.70356	3.45048	4.82033e-06	0.000322264	Down
Ptk6	4.84864	-2.72025	4.96854e-06	0.000330575	Up
Ptges	-3.54625	-1.64682	5.43561e-06	0.00035992	Down
Gm21320	4.26661	9.57412	5.49426e-06	0.000362072	Up
Hao1	1.46732	7.29218	5.59544e-06	0.000366992	Up
Scn8a	-2.96624	-0.0766611	5.69255e-06	0.0003716	Down
Ccng2	-1.09868	4.72816	5.72022e-06	0.000371653	Down
Ppp1r10	-1.42922	4.63597	5.97029e-06	0.000385815	Down
Egfr	1.6043	7.57785	6.01789e-06	0.000385815	Up
Gm10639	-3.08748	-0.678765	6.02183e-06	0.000385815	Down
Epb41l4a	-2.52058	-0.314501	6.06839e-06	0.000386069	Down
Lad1	1.85366	2.18187	6.08158e-06	0.000386069	Up
Cd36	-1.62762	7.5133	6.22958e-06	0.000393658	Down
Tlcd2	1.35627	4.32741	6.29643e-06	0.000396074	Up
Zfp395	1.11735	5.20652	6.33923e-06	0.000396962	Up
Aurkb	-2.20782	-1.11509	6.39063e-06	0.000398378	Down
Ubc	-1.02585	7.96421	6.89364e-06	0.000427807	Down
Etnk2	1.31643	8.2266	7.29216e-06	0.000450519	Up
Ces3a	1.48449	9.75081	7.41977e-06	0.000456365	Up
S100g	-6.67714	-1.32696	7.49913e-06	0.000459206	Down
Ces1d	-1.02434	10.002	7.76784e-06	0.000473564	Down
Nek5	-1.76038	-0.566742	8.33889e-06	0.000506148	Down
Elovl7	-3.21394	0.26073	8.91936e-06	0.000539017	Down
Tmem189	1.10571	3.46501	9.0601e-06	0.000545142	Up
Btg1	-0.954918	6.40969	9.37623e-06	0.000561722	Stable
A930036K24Rik	2.50917	-1.5963	9.69224e-06	0.00057815	Up
Tedc2	1.32306	6.50272	9.89061e-06	0.000587451	Up
C4bp	1.09789	8.2314	1.07946e-05	0.000638402	Up
Adrb2	-1.53384	0.558728	1.08721e-05	0.000640249	Down
Cdhr2	-2.73494	-1.48071	1.11924e-05	0.00065632	Down
Tsc22d3	-1.27289	6.44046	1.15741e-05	0.00067584	Down
Prom1	-1.9912	1.45921	1.17911e-05	0.000685618	Down
Zfp839	-1.11108	3.47919	1.19265e-05	0.000690591	Down
Zdhhc2	-1.33375	1.49257	1.19765e-05	0.000690597	Down
Cbx4	1.22915	3.87029	1.23386e-05	0.00070852	Up
Gpr35	-1.60646	-0.257478	1.28811e-05	0.000736617	Down
Hamp	1.70957	8.17349	1.33815e-05	0.000762082	Up
Slc2a5	1.32177	2.03553	1.36406e-05	0.000773655	Up
Sult2a2	-9.19231	2.08904	1.44763e-05	0.000817703	Down
Pdilt	1.26623	1.89901	1.45405e-05	0.000817991	Up
Gm6665	-1.50579	2.4791	1.50963e-05	0.00084582	Down
Xirp1	2.47285	-2.10001	1.51589e-05	0.000845903	Up
Trpv1	-3.15547	-1.95958	1.53658e-05	0.000854007	Down
Asb2	-1.47231	1.44628	1.55154e-05	0.000858871	Down
Parp16	-0.935523	4.57497	1.5825e-05	0.000872518	Stable
Msmo1	1.5398	4.39149	1.62482e-05	0.000892298	Up
Sdf2l1	1.32119	4.47541	1.64421e-05	0.000899376	Up
Got1	1.27763	7.95258	1.65171e-05	0.00089992	Up
Zmat1	-1.2268	2.5313	1.6999e-05	0.000922547	Down
Tmem19	1.01901	6.75379	1.70882e-05	0.000923764	Up
Mpzl1	-0.96662	3.72473	1.73561e-05	0.000932253	Stable
Cyp3a44	-1.84415	0.88031	1.738e-05	0.000932253	Down
Gpnmb	-4.52664	1.49194	1.77767e-05	0.00094985	Down
Ccnb2	-1.94608	0.057099	1.85659e-05	0.000988206	Down
Mid1ip1	1.11913	3.70709	1.87047e-05	0.000991777	Up
Paqr9	1.17057	8.0609	1.88843e-05	0.000997481	Up
Lhpp	1.19853	6.56023	2.11615e-05	0.00111351	Up
Gfra2	-1.80983	0.138099	2.13025e-05	0.00111668	Down
Pfkfb1	1.00369	4.8233	2.18923e-05	0.00114193	Up
Slc15a5	1.97959	1.14457	2.1949e-05	0.00114193	Up
Tmem221	-1.86997	-0.971163	2.25664e-05	0.00116965	Down
Col15a1	-1.29846	1.70437	2.34485e-05	0.00121083	Down
Adrb1	-1.70445	-0.0978044	2.36645e-05	0.00121224	Down
Gm45724	2.98561	-1.2287	2.36897e-05	0.00121224	Up
Hsd17b10	1.19321	8.05044	2.37384e-05	0.00121224	Up
Nudt7	1.6788	7.58643	2.39222e-05	0.00121713	Up
Ptgfr	-3.16782	-0.469891	2.53031e-05	0.00128266	Down
Pkhd1	-1.1793	2.0918	2.53956e-05	0.00128266	Down
Ccdc120	-1.37035	1.26458	2.55569e-05	0.00128612	Down
C6	1.65322	6.50386	2.58788e-05	0.0012976	Up
Cyp26a1	-2.71295	1.2122	2.62634e-05	0.00130793	Down
Lrtm1	2.62378	-0.099805	2.62739e-05	0.00130793	Up
Pim1	1.23028	4.03554	2.67984e-05	0.00132926	Up
Treh	2.13903	0.681985	2.73491e-05	0.00135173	Up
Rap1gap	-1.03423	2.95352	2.79991e-05	0.00137893	Down
Sult2a5	-9.55311	0.0105081	2.92491e-05	0.00143538	Down
Sucnr1	0.941105	3.85461	2.93878e-05	0.0014371	Stable
Dync2li1	-1.6476	0.270938	2.94936e-05	0.00143719	Down
Car3	1.97639	8.10676	2.96475e-05	0.00143962	Up
Akr1c6	1.3339	8.99971	3.13857e-05	0.0015187	Up
Eda	-1.3381	1.44888	3.15961e-05	0.00152355	Down
Chpf	-1.21669	3.09698	3.21555e-05	0.00154514	Down
Chka	-0.924991	5.89347	3.23951e-05	0.00155127	Stable
Tbc1d10a	0.953154	3.51789	3.28371e-05	0.00156701	Stable
Sult1c2	-1.63281	2.07119	3.34774e-05	0.00159208	Down
Plxdc2	-1.85723	0.0411814	3.58889e-05	0.00170091	Down
Fzd8	1.14932	3.14478	3.74117e-05	0.00176703	Up
Rasd1	-1.87709	0.897101	3.85811e-05	0.00181009	Down
Junb	1.2108	4.81992	3.85848e-05	0.00181009	Up
Vcam1	-1.10007	4.29015	3.93024e-05	0.00183752	Down
Pld4	-1.04194	3.48355	3.9638e-05	0.00184665	Down
Depdc7	0.887711	4.19931	3.97646e-05	0.00184665	Stable
Phyh	0.882886	10.9341	4.13842e-05	0.00191544	Stable
Ccdc148	-1.64697	0.634931	4.25556e-05	0.00195634	Down
Sh3pxd2b	-1.55669	0.693162	4.26867e-05	0.00195634	Down
Bdh2	-1.05296	3.40518	4.27802e-05	0.00195634	Down
Galns	-1.04543	3.42587	4.28333e-05	0.00195634	Down
Slc13a3	1.06758	2.69139	4.2986e-05	0.00195685	Up
Csf2rb	-1.13422	3.60735	4.43785e-05	0.00201362	Down
Pclaf	-2.6947	-1.43431	4.59525e-05	0.00207822	Down
Cyp39a1	-1.09432	6.23616	4.61792e-05	0.00208167	Down
Adh4	1.46952	6.03601	4.63962e-05	0.00208466	Up
Hao2	-3.67488	-1.21998	4.79565e-05	0.0021478	Down
Gm5150	-1.64895	-0.281263	4.83908e-05	0.00216026	Down
Gadd45b	-1.21238	4.46236	4.93883e-05	0.0021977	Down
Zfp707	1.14556	4.82615	5.00038e-05	0.00221795	Up
Dhx58	0.964545	3.87153	5.13978e-05	0.0022725	Stable
Calr	0.930379	9.24484	5.17345e-05	0.00228011	Stable
Dnajb11	0.857371	6.37515	5.31682e-05	0.00233586	Stable
Inhbe	1.21609	5.93655	5.60292e-05	0.00245376	Up
Cyp3a11	-0.922581	13.7314	5.73123e-05	0.00250204	Stable
Tmem98	-1.01261	4.28683	5.95042e-05	0.00258956	Down
Cfap43	-1.38755	1.47422	6.13804e-05	0.00266283	Down
Cdk3-ps	-3.45188	-2.59431	6.58874e-05	0.00284943	Down
Spag4	-1.39043	1.17321	6.73744e-05	0.00290466	Down
Gstm2	-1.26235	6.61427	6.87989e-05	0.00295686	Down
Cyb561	-1.06589	2.58505	7.0298e-05	0.00301193	Down
Tkt	-0.925548	7.18431	7.05194e-05	0.00301209	Stable
Tmem266	1.84609	-0.0230232	7.07998e-05	0.00301477	Up
Fam83a	2.86921	-0.0172918	7.27028e-05	0.0030863	Up
Nr0b2	-1.24262	6.08842	7.68222e-05	0.00324211	Down
Olfm2	-1.64757	0.756747	7.68416e-05	0.00324211	Down
Adrb3	2.45224	1.1838	7.95134e-05	0.00334464	Up
Nebl	-2.68532	-0.195448	8.47192e-05	0.00355281	Down
Ear2	-1.35485	2.0079	8.69503e-05	0.00363536	Down
Adora1	1.07053	4.28387	9.10293e-05	0.00379444	Up
Slc39a4	-1.09756	6.67759	9.17325e-05	0.00381227	Down
Cyp2c50	1.26944	8.4615	9.23785e-05	0.00382762	Up
Ces1b	0.862089	6.53173	9.33716e-05	0.00385722	Stable
AW011738	1.24716	1.06645	9.47324e-05	0.00390096	Up
Klhdc7b	-2.64431	-1.92474	9.51468e-05	0.00390096	Down
Zfp867	1.0497	1.62782	9.54507e-05	0.00390096	Up
Pon1	0.850283	9.28002	9.55578e-05	0.00390096	Stable
Aldh1a7	-0.931654	7.48751	9.99435e-05	0.00406799	Stable
Ces4a	1.99713	-1.01914	0.000100356	0.00407279	Up
Fmo5	-0.924584	9.65854	0.000101686	0.00410574	Stable
Cyp2a12	-0.969924	9.4581	0.000101957	0.00410574	Stable
Serpina1c	1.04953	10.9911	0.000102057	0.00410574	Up
Hip1r	0.93058	4.79385	0.000104414	0.00418835	Stable
Sgsm1	2.17911	-0.975978	0.00010629	0.00425131	Up
Pnldc1	1.83987	1.77209	0.000108951	0.00434516	Up
Extl1	1.52032	0.476459	0.000114167	0.0045401	Up
Pla2g6	-0.876399	6.31653	0.00011749	0.00465885	Stable
Pitpnm1	-1.03671	3.51202	0.000118333	0.00467887	Down
Jmjd4	0.858283	2.78924	0.000119356	0.00470588	Stable
Zfp941	2.00468	-1.28419	0.000127914	0.00502897	Up
Tmem63a	1.03915	3.20024	0.000131173	0.0051425	Up
Sftpa1	-2.12393	-0.645295	0.000134321	0.00525106	Down
Sdr42e1	0.84949	6.51771	0.000135574	0.00528509	Stable
Gck	-1.8304	5.67153	0.000136181	0.00529386	Down
Cebpa	0.853655	8.54518	0.000137709	0.00533825	Stable
Slc45a3	-0.918168	5.87366	0.000141091	0.00545408	Stable
Cnbd2	-1.151	1.9568	0.000143778	0.00554244	Down
AL591207.1	-1.37949	1.83226	0.000146196	0.00562002	Down
Lamb3	1.18204	3.30929	0.000150395	0.0057654	Up
Laptm5	-0.895213	4.51097	0.000154654	0.0059123	Stable
Abcc4	-1.9883	2.53576	0.000155415	0.00592502	Down
Renbp	-1.38974	3.06398	0.000156951	0.00596718	Down
Tchh	2.01346	-0.0801022	0.000157763	0.00598159	Up
Ccnb1	-2.45864	-0.718119	0.000159248	0.0060214	Down
Serpina12	2.62237	2.30568	0.000160283	0.00604403	Up
Csad	1.11345	7.71048	0.000161668	0.00606941	Up
Serpina1d	0.920593	10.9454	0.000161833	0.00606941	Stable
Mx2	0.927343	2.41021	0.000162658	0.00608384	Stable
Pdia4	0.858171	7.5277	0.000163356	0.00609348	Stable
Aldh1l2	-2.47431	-1.08929	0.000164615	0.00612396	Down
Cd69	-2.00453	-1.53497	0.000165353	0.00613491	Down
Slc25a45	0.962132	3.66014	0.000166623	0.0061655	Stable
Cbs	0.84827	8.81908	0.000170838	0.0063046	Stable
Dennd2d	-0.926528	2.98673	0.000171791	0.00632292	Stable
Gga2	-0.839857	4.13715	0.000174119	0.00639158	Stable
Bbs10	0.906256	2.23773	0.000176985	0.0064796	Stable
Mrgpre	-1.23173	1.41633	0.000178471	0.00651678	Down
Fcgr3	-1.04133	3.20986	0.000179984	0.00655047	Down
Cd80	-1.78822	-1.46045	0.00018034	0.00655047	Down
Rtn4	-0.977746	6.72033	0.000181047	0.00655891	Stable
C2	-0.904963	4.60903	0.000183444	0.00662843	Stable
Serpina1a	0.855566	10.7308	0.000185842	0.00667489	Stable
Jdp2	-1.3666	1.13298	0.000185968	0.00667489	Down
Abcc12	-2.09953	-0.562026	0.000186177	0.00667489	Down
Dnah5	-3.05649	-2.48863	0.000190736	0.00682066	Down
Fam171b	-1.7115	-0.606337	0.000194517	0.00693794	Down
Sms	-0.913651	2.63355	0.000195021	0.00693802	Stable
Vasn	-0.922022	3.309	0.000196244	0.00694749	Stable
Ciart	1.63666	0.132058	0.000196291	0.00694749	Up
Map3k13	-2.14514	2.77605	0.000198788	0.00699353	Down
Gm4756	1.03082	5.32018	0.000198845	0.00699353	Up
Plbd2	-0.860336	7.25734	0.000199108	0.00699353	Stable
Cyp2a22	-2.51926	4.39352	0.000201398	0.0070521	Down
Ces3b	0.98741	7.69101	0.000201794	0.0070521	Stable
Tinag	-3.24719	-2.41318	0.000203733	0.00709459	Down
Enc1	-1.08293	4.32048	0.000204035	0.00709459	Down
Rab36	0.999069	2.23029	0.000206467	0.00716115	Stable
Gas1	0.828336	3.78045	0.00020934	0.00724265	Stable
Abcg3	-1.03388	1.63222	0.000215252	0.00742859	Down
Igf1	0.780592	8.58066	0.000226506	0.00779755	Stable
Slc38a3	0.888679	9.6489	0.00023906	0.0082093	Stable
Notum	0.837219	5.01086	0.000239679	0.0082102	Stable
Igf2bp3	-2.64886	-1.67411	0.000242794	0.00829635	Down
Fras1	1.03793	1.29804	0.000243434	0.00829775	Up
Tmprss4	-2.20254	-0.152816	0.000247995	0.00843243	Down
Slc22a28	1.85056	0.105109	0.000249577	0.00846543	Up
Dyrk3	-1.22817	1.17137	0.000250925	0.00849035	Down
Sult2a1	-5.9336	-0.0875288	0.00025178	0.00849849	Down
Mmp12	-3.34641	1.6163	0.000261557	0.00880702	Down
Mki67	-1.62131	0.770179	0.000271407	0.00911633	Down
Myo5c	-2.45483	-2.0259	0.00027206	0.00911633	Down
Per3	1.62677	1.29526	0.00027332	0.0091334	Up
Wnt5a	1.3849	-0.0965508	0.00027389	0.0091334	Up
Tacc2	-1.15714	4.83801	0.00027976	0.00930672	Down
Ncf2	-1.09809	2.0607	0.000283649	0.00941346	Down
Gm37736	3.57264	-2.71865	0.000298393	0.00984772	Up
Tmprss9	2.11862	-1.80695	0.000298516	0.00984772	Up
Bcl2a1a	-2.2715	-1.49928	0.000298869	0.00984772	Down
Cry1	-0.912303	3.89256	0.000299868	0.00985717	Stable
Tagap	-1.4177	-0.246835	0.000302186	0.00989062	Down
Vpreb3	-2.02906	-0.54004	0.000302315	0.00989062	Down
4930432K21Rik	-2.52212	-2.43605	0.00030391	0.00991937	Down
Runx1	-1.39014	-0.581555	0.000305719	0.00995495	Down
Gm42944	2.80257	-2.42206	0.000307782	0.00998672	Up
AC161165.1	1.5277	0.368197	0.000308254	0.00998672	Up
Tiam2	1.09777	2.90092	0.000309339	0.00998672	Up
Sh3bp2	0.854569	3.83807	0.000309582	0.00998672	Stable
Mug1	1.17341	11.4739	0.000311669	0.0100307	Up
Egln3	0.888944	4.16537	0.000316459	0.0101612	Stable
Sgo1	-2.65531	-2.10096	0.000319705	0.0102417	Down
Stambpl1	-1.86825	-0.192501	0.00032167	0.0102808	Down
Fzd7	0.820093	4.02403	0.000328116	0.0104627	Stable
Cxcl11	1.32277	0.0277203	0.000333228	0.0105966	Up
Cebpd	-1.07665	3.86624	0.000334723	0.0105966	Down
Socs5	-0.855816	2.69983	0.00033537	0.0105966	Stable
Insc	1.49184	3.92023	0.00033538	0.0105966	Up
Gjb2	0.807828	7.70564	0.000336511	0.0106082	Stable
Igfals	0.779952	6.65622	0.000344453	0.0108338	Stable
Fam89a	1.02594	2.52601	0.000347146	0.0108938	Up
Ccdc162	1.27085	1.94104	0.000358381	0.0112193	Up
Uap1l1	-1.496	4.37301	0.000359141	0.0112193	Down
Socs3	0.936875	3.31019	0.000360542	0.0112377	Stable
Tmod4	-1.16732	0.112126	0.000362804	0.0112635	Down
Dcaf12l1	-1.01238	1.82486	0.000362999	0.0112635	Down
Saa3	-1.21266	2.61584	0.000364995	0.0113001	Down
Fsd2	-2.54281	-2.36402	0.000366747	0.0113291	Down
Hsp90b1	0.798729	9.24591	0.000369225	0.0113802	Stable
Osbpl5	-1.74441	2.55712	0.000372353	0.0114511	Down
Ly6d	-2.64779	4.80653	0.000375172	0.0115122	Down
Fgd1	-1.38231	-0.125764	0.000376176	0.0115175	Down
Ugt1a5	1.41596	3.3879	0.000379664	0.0115986	Up
Sirpa	-0.897294	4.59065	0.000386611	0.0117848	Stable
Col1a1	-1.57517	2.90328	0.000389752	0.0118545	Down
Rfesd	0.872524	3.0463	0.000393337	0.0119372	Stable
Bhmt	1.293	11.8281	0.000403695	0.0122102	Up
Gm10647	2.40158	-2.62877	0.000404094	0.0122102	Up
Cyp2u1	1.1275	3.71821	0.000406821	0.0122658	Up
Sirpb1a	-2.02256	-1.70056	0.000415044	0.0124638	Down
Pnrc1	-0.781154	6.43467	0.000415191	0.0124638	Stable
Abcg1	-1.06269	3.15556	0.00041774	0.0125132	Down
Igkv6-23	2.12991	-1.53975	0.000418859	0.0125196	Up
Smyd2	-0.747948	4.51342	0.000422512	0.0126016	Stable
Ephx1	-0.832642	9.7522	0.000428155	0.0127424	Stable
Alas2	0.971541	5.75326	0.000429088	0.0127428	Stable
Ctss	-0.881889	5.43811	0.000430673	0.0127625	Stable
Camk1d	1.22955	4.29761	0.000435424	0.0128757	Up
E2f1	-1.01729	1.60355	0.000437228	0.012888	Down
Cd83	-1.35371	1.4026	0.000437703	0.012888	Down
Irgm2	1.0014	5.74408	0.000445909	0.0130861	Up
Gm37795	-2.41097	-0.96422	0.000446321	0.0130861	Down
Amz1	-1.83176	0.374189	0.00045245	0.0132228	Down
Cybb	-0.922824	4.00529	0.000454557	0.0132228	Stable
Lgr5	1.24484	0.971623	0.000454706	0.0132228	Up
Tstd1	-1.21177	3.12815	0.000454806	0.0132228	Down
Etv4	-2.04763	-1.64183	0.000460554	0.0133618	Down
Nqo1	-0.896304	3.45744	0.000468751	0.0135482	Stable
Adamts7	-0.915411	3.24082	0.000468934	0.0135482	Stable
Ppm1k	0.825987	6.17141	0.000476045	0.013725	Stable
Cyp2f2	-0.823018	10.244	0.000481218	0.013814	Stable
AL592187.2	2.34207	-1.8574	0.00048177	0.013814	Up
Rab3d	-0.839017	4.37953	0.000482126	0.013814	Stable
Klhdc7a	0.913154	3.96293	0.000491837	0.0140603	Stable
Apof	0.795652	9.16017	0.000493378	0.0140603	Stable
Slc22a7	1.81117	1.28016	0.000493771	0.0140603	Up
Hpd	0.786916	11.203	0.000506755	0.0144004	Stable
Miga1	-1.03287	1.56413	0.000509952	0.0144615	Down
Depdc1a	-3.27806	-2.54644	0.000514805	0.0145693	Down
Dsn1	-1.42606	-0.396363	0.00051641	0.0145849	Down
Fcgr1	-1.08027	1.91081	0.000527696	0.0148733	Down
Rps27rt	1.33353	4.92242	0.000533529	0.0150071	Up
Mmp27	-2.60974	-1.07651	0.000538157	0.0151066	Down
Npr2	0.868309	5.04989	0.000544826	0.0152628	Stable
Rgs1	-1.65437	0.65076	0.000553069	0.0153996	Down
Hcn2	-1.15104	0.426741	0.000553813	0.0153996	Down
Zbtb16	-1.58696	3.68242	0.000554451	0.0153996	Down
Flrt3	-2.56378	-2.15497	0.000554613	0.0153996	Down
C8b	0.973439	7.66829	0.00055527	0.0153996	Stable
Tle1	0.784199	5.55874	0.000562489	0.0155686	Stable
Iffo2	0.829575	2.73513	0.000565953	0.0156332	Stable
Zfp449	-1.6031	-1.1174	0.000576865	0.015896	Down
Nipal2	-2.06561	-1.8231	0.000577764	0.015896	Down
Klhdc8a	0.972422	2.12199	0.000595919	0.0163629	Stable
Rdh9	1.3573	3.14834	0.000597596	0.0163765	Up
Hsd17b13	-0.876057	9.62161	0.000606305	0.016564	Stable
Shank2	-1.11563	2.95129	0.000606832	0.016564	Down
Lama3	2.06451	0.115359	0.000610239	0.016619	Up
Ugt1a10	2.35777	-2.14805	0.000611249	0.016619	Up
Slc10a2	-1.19377	2.82026	0.000618644	0.0167603	Down
Parp9	0.706104	5.70611	0.000618867	0.0167603	Stable
Kif26b	1.53144	-1.06056	0.000621356	0.0167948	Up
Ccdc151	1.07887	1.01545	0.00062637	0.0168973	Up
Lrrc51	-1.01408	2.34537	0.000646575	0.0173821	Down
Bcar1	0.769011	5.12373	0.000646852	0.0173821	Stable
Zfp9	-1.33723	1.026	0.000657124	0.0175946	Down
Creld2	0.816062	5.56291	0.000657302	0.0175946	Stable
Slc16a2	0.925243	6.47725	0.000659638	0.017623	Stable
Adgre1	-0.955973	4.28224	0.000664154	0.0177095	Stable
Fermt1	-1.34201	0.413178	0.000676131	0.0179942	Down
Dio3	-1.69131	-1.11101	0.000678756	0.0180294	Down
Irgm1	0.850005	6.17892	0.000700379	0.0185681	Stable
Synj2	-0.970005	1.13747	0.000716049	0.0189472	Stable
Ush2a	2.21927	-1.95857	0.000719198	0.0189942	Up
Gpx6	1.95352	-0.818573	0.000723192	0.0190633	Up
Noct	-1.28724	3.31418	0.000726212	0.0191066	Down
Lgals4	-0.820651	3.96418	0.000731115	0.0191991	Stable
Cspg5	2.20578	1.24724	0.000733597	0.0192277	Up
Nsdhl	1.15835	3.14978	0.000735605	0.0192424	Up
Clcn6	-0.962267	1.79352	0.000736936	0.0192424	Stable
Slc35f2	-1.38347	0.228169	0.000741679	0.0193297	Down
A930004D18Rik	0.924242	0.912752	0.000755267	0.0196469	Stable
Acot2	-1.24907	5.62417	0.000766426	0.0198998	Down
Cirbp	0.881937	4.37477	0.000788015	0.0203755	Stable
Sirpb1b	-2.06423	-2.00925	0.000788285	0.0203755	Down
Apol9a	1.02702	6.44261	0.000789166	0.0203755	Up
Mthfd1l	-1.16075	1.8005	0.000792768	0.0204304	Down
Sulf2	-1.00187	5.05939	0.00079578	0.0204699	Down
Gpsm2	0.794917	3.28011	0.000806448	0.0207058	Stable
Rnase4	0.803853	9.49233	0.000811242	0.0207903	Stable
Gramd1b	-1.05181	1.30001	0.000824068	0.0210729	Down
Tnfsf12	-1.0327	1.7692	0.000826037	0.0210729	Down
Cdkn2aip	0.87085	3.67099	0.000826835	0.0210729	Stable
D16Ertd472e	0.931438	1.64236	0.000834539	0.0212301	Stable
Knstrn	-1.55265	0.327594	0.000837505	0.0212665	Down
Isg15	1.23566	3.92122	0.000845504	0.0214303	Up
Hsd17b11	-0.858376	9.03439	0.000859097	0.021735	Stable
Cryl1	-0.917241	4.97318	0.000868073	0.021922	Stable
Sccpdh	-0.964693	1.27811	0.000871594	0.0219521	Stable
Gm5819	2.69046	-2.39123	0.000872438	0.0219521	Up
Foxf1	1.02045	0.908312	0.000879157	0.022081	Up
Ugt1a9	-1.70706	6.38981	0.000884613	0.0221778	Down
Arl13b	1.06799	2.22896	0.00088645	0.0221837	Up
Irf9	0.71604	5.21523	0.000893353	0.0223161	Stable
Nuf2	-2.01452	-1.61048	0.000903371	0.0225083	Down
Pak1	-0.998975	1.72332	0.000904383	0.0225083	Stable
Cxcl12	0.75544	7.9212	0.000905927	0.0225083	Stable
Pirb	-0.920498	2.38413	0.000908401	0.0225293	Stable
Proz	0.772147	8.33673	0.000916773	0.0226674	Stable
Cyp2c29	-0.821906	10.4196	0.000917242	0.0226674	Stable
Cxcr4	-1.59904	0.173236	0.0009236	0.0227838	Down
Cth	0.962508	8.99936	0.000935579	0.0230382	Stable
Golm1	-1.17656	1.19456	0.000940516	0.0231187	Down
Gmds	-1.32918	-0.373122	0.000959909	0.0235535	Down
Plekhg6	0.762951	3.64415	0.000968379	0.0237193	Stable
Lmnb1	0.973852	1.82901	0.000980183	0.023966	Stable
Obp2a	3.34654	-0.374314	0.000994401	0.0242708	Up
Nat8f5	2.12067	0.221291	0.00100078	0.0243834	Up
Apol9b	0.921967	7.06012	0.00100508	0.0244451	Stable
Adgrg2	-1.53038	2.0943	0.00102133	0.0247969	Down
Jade1	0.889752	4.60995	0.00103191	0.0250098	Stable
Dnajb1	-0.716727	5.09297	0.00103525	0.0250468	Stable
Uhrf1	-1.90184	-1.24993	0.00104601	0.025263	Down
Vsig10l	1.14966	-0.107822	0.00105422	0.0254169	Up
Acad12	-0.679533	4.43127	0.00108103	0.026018	Stable
Med12l	1.60519	-1.01942	0.00108465	0.0260598	Up
Nat2	0.725143	3.6603	0.00110323	0.0264603	Stable
Ppp1r9a	1.11075	2.16419	0.00111643	0.0267306	Up
Tspan17	-1.12963	1.71177	0.00111972	0.0267631	Down
Acat1	0.710315	9.16778	0.00113462	0.0270724	Stable
Il7r	-1.34844	-0.402795	0.00115149	0.0273988	Down
Hspa1a	-2.02405	-1.07412	0.00115226	0.0273988	Down
Zfp39	1.0636	2.20713	0.00116257	0.0275966	Up
Rell1	0.7225	3.33012	0.00117894	0.0279373	Stable
Pdia3	0.687312	8.57801	0.00118595	0.0280554	Stable
Cdc45	-1.12088	0.397551	0.00118885	0.028076	Down
Mb21d2	0.698322	3.93479	0.00119156	0.028092	Stable
Tlr12	1.14563	2.93481	0.00120286	0.0283101	Up
Ikzf4	1.87341	-0.634075	0.00126365	0.0296904	Up
Vps37c	-0.667164	3.8642	0.00127335	0.0298676	Stable
Slc6a8	-0.755795	3.15786	0.00128251	0.0300317	Stable
Tctn3	-1.0816	0.228896	0.00129374	0.0302435	Down
Angptl4	-0.84693	8.0933	0.00130038	0.0303098	Stable
Rasal1	-2.12758	-1.60191	0.00130096	0.0303098	Down
Rhbdl1	-1.6551	-1.96255	0.00130614	0.0303793	Down
Stac3	-2.02004	-1.81489	0.00131364	0.0305024	Down
Krt23	-1.21927	4.54477	0.00131951	0.0305465	Down
Parp8	-1.14354	0.219169	0.00131995	0.0305465	Down
Klhdc1	-2.07465	-1.84865	0.0013387	0.0309286	Down
Cdkn3	-2.13339	-1.55958	0.00135748	0.0313102	Down
Prrg4	-1.49481	-1.17482	0.00136395	0.0314071	Down
B4galt5	-0.744096	5.36104	0.00137769	0.0316709	Stable
Dennd3	0.868576	2.10866	0.00138797	0.0318542	Stable
Gm37780	-1.9733	-2.22239	0.00139865	0.0319506	Down
Slc41a2	-0.879085	4.01216	0.00139892	0.0319506	Stable
Mfsd7a	-0.892809	1.50298	0.00140344	0.0319506	Stable
Abcc5	-0.86991	1.93723	0.0014046	0.0319506	Stable
Zfyve21	0.778705	5.08101	0.00140524	0.0319506	Stable
Pdia6	0.719866	7.5756	0.00140702	0.0319506	Stable
Fign	0.905659	1.9455	0.00140833	0.0319506	Stable
Ngp	-2.5889	-2.41224	0.00141379	0.0320221	Down
Abcg5	-0.757733	6.74048	0.00143272	0.0323977	Stable
Itpripl1	0.764137	2.35633	0.00143558	0.0324095	Stable
Il18bp	-0.784121	3.91508	0.00144081	0.0324746	Stable
Rmdn2	0.711071	4.97495	0.00144495	0.0325149	Stable
Gm5096	1.28515	8.37584	0.00146786	0.0329768	Up
Pik3r5	-1.19823	0.561156	0.00148012	0.0331983	Down
Top2a	-1.49357	0.416024	0.00152398	0.0341269	Down
Rabgef1	-0.746135	4.29713	0.00154338	0.0345053	Stable
Guca1b	-1.91983	-1.86582	0.00157693	0.0351987	Down
Ildr2	-1.07022	5.9004	0.00158358	0.0352901	Down
Fam109a	0.915932	3.52099	0.00159827	0.0355372	Stable
Nde1	0.701192	3.72745	0.00160129	0.0355372	Stable
Zfp799	0.911042	1.8434	0.00160237	0.0355372	Stable
Plbd1	0.686022	5.47859	0.00162052	0.0358822	Stable
Ifitm6	-1.43554	-0.836987	0.00163288	0.0360982	Down
Fam198a	-1.58013	1.22981	0.00165114	0.0364435	Down
Fam107a	-1.92974	-0.276806	0.00165457	0.0364611	Down
Hexb	-0.690096	3.68874	0.00166204	0.0365675	Stable
Hspa2	-0.911923	1.61132	0.00167833	0.0368672	Stable
Arhgap18	-0.719747	3.64497	0.00168954	0.0370548	Stable
Tm7sf2	1.09318	6.86698	0.00169444	0.0371035	Up
Cenpf	-2.15554	-0.965963	0.00172794	0.0377771	Down
Caprin2	-1.13884	-0.300926	0.00173167	0.0377991	Down
Gm7298	1.91655	-1.68426	0.00174322	0.0379913	Up
Prss30	-2.11246	-2.01505	0.00175432	0.0381731	Down
9430083B18Rik	1.2366	-0.460741	0.00175919	0.0382189	Up
Cyp51	1.05653	5.12977	0.00177558	0.0384918	Up
Sla	-0.993418	1.75823	0.00177926	0.0384918	Stable
Car14	0.936222	4.25725	0.00178009	0.0384918	Stable
Ddias	-1.20887	-0.639869	0.00179438	0.0387402	Down
Nsmf	0.663334	6.40583	0.00179722	0.0387411	Stable
Nrep	0.989562	2.10423	0.00180083	0.0387585	Stable
Nudt4	-0.661191	7.94406	0.00181204	0.0389391	Stable
Tbc1d9	-1.24786	0.779779	0.00181707	0.0389868	Down
Vsig4	-0.740753	4.82492	0.00184236	0.0394124	Stable
Bdnf	1.41099	-0.109237	0.00184261	0.0394124	Up
Cln6	-0.878642	3.08174	0.00184695	0.0394443	Stable
Gm43808	-1.74615	-1.72077	0.00185268	0.0395057	Down
Rac2	-0.91504	3.33489	0.0018688	0.0397883	Stable
Pla2g7	-0.863668	2.79773	0.00187358	0.0398287	Stable
Cyp1a2	-0.694669	8.65175	0.00188525	0.0399959	Stable
Mapre2	-0.873948	4.11416	0.00188723	0.0399959	Stable
Arhgdia	-0.771194	6.64269	0.00190487	0.040308	Stable
Ctsc	-0.868824	6.97611	0.00195271	0.0411853	Stable
Gm45871	0.855667	2.36703	0.00195631	0.0411853	Stable
Fam110c	1.27407	-0.0402601	0.00195632	0.0411853	Up
Csrnp1	0.993537	2.98449	0.00195823	0.0411853	Stable
Syk	-0.809012	2.54149	0.00196712	0.0413095	Stable
Smad6	0.730276	2.91556	0.00198681	0.0416598	Stable
Cenpl	0.790222	1.87173	0.00200912	0.0420638	Stable
Hmox1	-0.753045	4.56838	0.00203408	0.0425221	Stable
Zfp977	1.87998	-1.66324	0.00204323	0.0426286	Up
Apol7c	-1.65014	-1.59589	0.00204533	0.0426286	Down
Cklf	-1.60588	-1.2899	0.00206209	0.0429132	Down
Dhtkd1	1.05592	5.14917	0.00207043	0.0429503	Up
Gja4	-0.96275	2.66971	0.00207121	0.0429503	Stable
Aqp9	0.652005	8.66958	0.00207318	0.0429503	Stable
Id3	1.27682	5.61953	0.00208977	0.0432195	Up
Cyr61	0.757609	3.21019	0.00209243	0.0432195	Stable
Tspan31	0.708846	7.67887	0.00210458	0.0434058	Stable
Chadl	-1.26342	0.426577	0.00211775	0.043558	Down
2810408A11Rik	-2.0718	-2.65404	0.00211825	0.043558	Down
Pomgnt2	-0.786744	2.64103	0.00215723	0.0442936	Stable
Itgax	-1.53894	0.611522	0.00218937	0.0448327	Down
Pdzrn3	1.30061	2.55479	0.00219211	0.0448327	Up
Cmah	1.01482	5.89075	0.0021932	0.0448327	Up
Hilpda	-1.19123	2.2827	0.00220145	0.0449349	Down
Ak4	-0.674764	6.61728	0.00221724	0.0451905	Stable
Dact2	0.704675	4.57406	0.00222749	0.0452709	Stable
Slamf8	-1.24395	0.219607	0.00222772	0.0452709	Down
Pdlim1	-0.666332	4.88022	0.00227798	0.0462242	Stable
Pla2g16	0.983512	2.42808	0.00229988	0.0466003	Stable
Cenpm	2.04173	-0.926967	0.00231461	0.0467646	Up
Rcan2	-0.870287	2.39129	0.00231475	0.0467646	Stable
Lingo4	-1.68521	-0.378076	0.00232213	0.0468454	Down
Hsd17b7	0.756418	4.73228	0.0023598	0.0475225	Stable
Adar	0.80444	4.10928	0.00236285	0.0475225	Stable
Entpd1	-0.832852	2.69775	0.00236927	0.0475225	Stable
Dynll1	-0.892326	4.13433	0.00236943	0.0475225	Stable
Rorc	-0.73227	5.71829	0.00237492	0.0475637	Stable
Nodal	1.50069	-1.09012	0.00239532	0.047903	Up
Kcnab1	-1.54745	-1.19768	0.00240178	0.0479629	Down
Eid2b	0.90219	2.28023	0.00240579	0.0479736	Stable
Cldn14	0.803337	3.01836	0.00241717	0.0481084	Stable
Dpy19l3	1.19106	1.96316	0.00242007	0.0481084	Up
Thap2	-0.738311	3.05313	0.00242297	0.0481084	Stable
Dmrt2	1.65704	-1.46566	0.00250804	0.0497261	Up
Tmem45a	-1.90995	-0.989502	0.0025199	0.0498765	Down
Ift57	-1.2358	0.402053	0.0025232	0.0498765	Down
Slc35e3	0.855897	3.95723	0.00252644	0.0498765	Stable
Lrit1	0.989971	2.51094	0.00255752	0.0503514	Stable
Fam47e	1.09681	2.64722	0.00255777	0.0503514	Up
Cd6	-1.49512	-1.08555	0.00257774	0.0506724	Down
Bmp1	0.637558	6.79249	0.00262011	0.0514323	Stable
Rtn4rl1	0.691265	4.19322	0.0026492	0.0519295	Stable
Gm14288	1.24	0.122305	0.00265509	0.0519714	Up
Gadd45a	1.13715	1.39186	0.00265922	0.0519787	Up
Aspg	-0.699048	7.60548	0.00266548	0.0520082	Stable
Glis3	-1.38528	-0.412986	0.00266824	0.0520082	Down
Xlr3a	-0.930685	2.20619	0.00268058	0.0521682	Stable
Snx33	0.633649	4.30709	0.00268399	0.0521682	Stable
Pcsk4	0.783934	4.17462	0.00270019	0.0524094	Stable
Ttc7b	0.717166	4.00601	0.00270993	0.0525248	Stable
Evl	-0.903916	2.08834	0.00273761	0.0529871	Stable
Serpina1b	0.761558	12.3338	0.00274864	0.0531262	Stable
Pipox	0.644725	7.48296	0.00280123	0.0540672	Stable
Folr2	-0.701589	3.15024	0.00281182	0.054175	Stable
Clec4a3	-0.872753	1.39084	0.00281464	0.054175	Stable
Snx20	-1.41986	0.357739	0.00282679	0.0543333	Down
Alpk1	-1.38249	-0.272742	0.00284073	0.0545254	Down
Car1	1.36597	1.16251	0.00284647	0.0545599	Up
Cfp	-0.73336	5.13277	0.00289971	0.0555036	Stable
Tert	1.17047	0.843072	0.0029516	0.0564188	Up
Pdgfrl	-1.38653	-0.811352	0.00295928	0.0564875	Down
Agmat	0.909636	7.22097	0.00297947	0.0566997	Stable
Ang	1.09103	7.31243	0.00298026	0.0566997	Up
Rassf4	-0.887403	2.60737	0.00298269	0.0566997	Stable
Prc1	-1.6941	-0.950387	0.00299522	0.0568598	Down
Jade2	-0.789053	3.74462	0.00300775	0.0569732	Stable
Ptp4a3	-0.817373	3.33975	0.00301194	0.0569732	Stable
Rnd2	-1.05409	4.07855	0.00301354	0.0569732	Down
Cd68	-0.821142	3.53278	0.0030226	0.0570644	Stable
Gcnt7	1.15366	-0.33482	0.00302661	0.0570644	Up
Ms4a7	-1.75354	0.0581352	0.00303323	0.0571113	Down
Zfp825	0.680772	3.66545	0.00309169	0.058133	Stable
Tm4sf4	-0.866769	7.47258	0.00310042	0.058218	Stable
Grhl1	1.18704	-0.479159	0.00313264	0.0587433	Up
Serpine2	1.11818	1.74942	0.00317493	0.0594391	Up
Bmp4	0.940213	0.991709	0.00317833	0.0594391	Stable
Cdk1	-1.38545	0.711045	0.00318932	0.0595407	Down
R3hdml	1.9669	-1.63108	0.00319607	0.0595407	Up
Gimap7	-1.28065	-1.17468	0.00319849	0.0595407	Down
Soat2	-0.781901	5.57195	0.00320098	0.0595407	Stable
Doc2g	-1.67983	-1.1073	0.00322846	0.0599714	Down
St5	-0.653346	5.40331	0.00326457	0.0605418	Stable
Itga2	-1.64318	-0.805767	0.00326792	0.0605418	Down
Arhgap19	-0.83696	2.13155	0.00329821	0.0610212	Stable
Slc44a4	-1.48204	-1.23468	0.00332053	0.0613521	Down
Tex12	1.32259	-0.205407	0.00333229	0.0614874	Up
Ifit1	1.11117	4.20058	0.00334029	0.061553	Up
Vat1	-0.614662	5.4085	0.00334731	0.0615921	Stable
Nrde2	0.618127	3.57642	0.00335132	0.0615921	Stable
Psrc1	-2.11997	-1.4577	0.00335901	0.0615967	Down
Car5a	0.715544	4.90543	0.00336349	0.0615967	Stable
Fbp1	0.634096	10.2056	0.00336492	0.0615967	Stable
Unc13a	-1.05481	0.782073	0.00337562	0.0617109	Down
Arl4d	-0.827042	4.79672	0.00338994	0.0618576	Stable
Kyat3	-0.668195	7.59283	0.00339258	0.0618576	Stable
Cebpb	-1.10829	6.22167	0.00340811	0.062059	Down
Tnfaip3	-0.809687	1.71914	0.0034204	0.0622009	Stable
S1pr1	0.657445	5.30854	0.00343283	0.062345	Stable
Slc10a1	0.656572	9.09466	0.00345395	0.0625836	Stable
B4galt6	-1.06949	1.03474	0.00345501	0.0625836	Down
Trim12c	0.653804	3.12503	0.00346113	0.0626125	Stable
Barhl1	1.73532	-1.94476	0.0035663	0.0644308	Up
Dhcr24	0.695363	8.80715	0.00357385	0.064483	Stable
Cytip	-0.97059	0.548755	0.00358607	0.0646192	Stable
Arhgap9	-0.82491	1.59343	0.00363869	0.0654822	Stable
Emp1	-1.46562	0.85129	0.00372616	0.0669692	Down
Serpina3f	-0.783701	2.2285	0.0037373	0.0670525	Stable
Inhbc	0.750899	6.27703	0.00374048	0.0670525	Stable
Zfp870	0.709366	2.26277	0.00374655	0.067067	Stable
Gpr141	-1.91367	-1.95219	0.00375098	0.067067	Down
Rbm38	-0.869889	2.62796	0.00375791	0.0671017	Stable
Nfil3	-0.652256	5.02838	0.0037635	0.0671017	Stable
Zdhhc1	-0.849413	1.6869	0.00376747	0.0671017	Stable
Il1rn	-0.763341	3.09088	0.00378155	0.0672659	Stable
Sult1b1	0.823673	4.31189	0.00378871	0.0673068	Stable
Arhgap11a	-1.15066	-0.0217785	0.00379946	0.0674112	Down
Dusp2	-1.42461	-0.772957	0.00380506	0.067424	Down
Acot1	-0.842784	8.84478	0.00388496	0.0687519	Stable
Arhgef19	0.643675	6.08972	0.00390521	0.069022	Stable
Desi2	-0.687808	4.66077	0.00391809	0.0691612	Stable
Trem2	-2.37334	1.37364	0.00394012	0.0694616	Down
Ido2	0.804579	4.87256	0.00401394	0.0706729	Stable
Blnk	-1.09099	0.310399	0.00403725	0.0709929	Down
Alpl	-0.694723	4.91091	0.00404559	0.0710494	Stable
Lpcat2	-0.913085	1.39897	0.00405337	0.0710957	Stable
Gdpd1	-0.979882	0.275409	0.00406121	0.0710967	Stable
Foxq1	1.08052	2.32318	0.00406369	0.0710967	Up
Col3a1	-1.28536	4.48989	0.00413174	0.0721959	Down
P4ha2	-0.858781	1.81052	0.00415302	0.0724762	Stable
Fcgr4	-0.762593	2.65337	0.00417618	0.0727887	Stable
C130074G19Rik	0.654904	7.4586	0.00423481	0.0737177	Stable
Vegfb	-0.775482	4.41707	0.00427482	0.0743207	Stable
Entpd8	0.614112	6.01471	0.00430418	0.0747373	Stable
Zfp704	-1.02322	2.54103	0.00431692	0.0748645	Down
Lgmn	-0.69174	6.45347	0.00433299	0.0750492	Stable
Bri3bp	-0.602903	5.27131	0.00434243	0.0751187	Stable
Smim24	-1.07325	-0.696411	0.00435433	0.0751641	Down
Acnat2	1.09153	5.61163	0.00435592	0.0751641	Up
Tlr7	-1.1607	0.940302	0.00438854	0.0756326	Down
Atp8b5	-1.17824	-0.572086	0.00442398	0.0761219	Down
Pmm1	0.977695	1.9709	0.00442793	0.0761219	Stable
Bcat2	0.682407	7.03843	0.00445778	0.0764879	Stable
Zfp281	0.725842	4.13474	0.00446027	0.0764879	Stable
Nipal1	1.0879	3.06389	0.00447385	0.0765315	Up
Camk2g	0.637369	3.50532	0.00448005	0.0765315	Stable
Pltp	0.759627	5.61217	0.00448147	0.0765315	Stable
Gm33543	-0.650255	4.73549	0.00448494	0.0765315	Stable
Epcam	-1.39484	1.32101	0.00457734	0.0780121	Down
B430306N03Rik	-0.904411	1.15396	0.0045873	0.0780856	Stable
Ugt3a1	0.984293	5.48504	0.00460385	0.0782712	Stable
Lrp11	-0.890561	1.37572	0.00461665	0.0783925	Stable
Cib2	1.1204	1.75372	0.00462699	0.0784716	Up
Tmc4	-0.917804	1.23181	0.00466725	0.0789404	Stable
Nat8	1.34491	2.44774	0.00467331	0.0789404	Up
Slc16a7	-0.883509	7.03436	0.00467621	0.0789404	Stable
Fgr	-0.805923	1.80521	0.00467744	0.0789404	Stable
Aldoc	1.04087	3.2964	0.00471187	0.0794245	Up
Pcyox1l	-1.3146	-0.392074	0.00473613	0.0797364	Down
Fbp2	-1.35194	-0.710947	0.00475318	0.0799262	Down
Slc29a1	0.633361	7.35586	0.00482926	0.0811069	Stable
Akr1c20	0.93697	5.50909	0.0048474	0.081313	Stable
Ifi27	0.877892	6.75943	0.00487738	0.0817167	Stable
Thbs1	-1.07028	0.275829	0.00489214	0.0818649	Down
Egr1	1.24948	2.50803	0.00490137	0.0819203	Up
Gbp11	1.01434	1.49754	0.00491726	0.0820754	Up
Fyb	-0.851525	2.11002	0.00492251	0.0820754	Stable
Clec2d	0.785762	5.75855	0.00494055	0.0821894	Stable
Trp53inp1	-1.09946	6.08961	0.00494122	0.0821894	Down
Lamc2	-1.31724	-0.274694	0.00495204	0.082206	Down
Prkca	-0.850206	3.37282	0.0049541	0.082206	Stable
Dpy19l1	0.615493	5.53667	0.00499311	0.082754	Stable
Plin4	-1.65385	4.8992	0.00502216	0.083136	Down
Slc25a13	0.6233	7.99543	0.00504935	0.0834318	Stable
Dnajb9	-0.691766	6.10082	0.00505209	0.0834318	Stable
Bcl2a1d	-1.6208	-0.706195	0.00507071	0.0836191	Down
Rep15	-1.48468	-1.98084	0.00507551	0.0836191	Down
Gpc1	1.0311	3.50357	0.00508503	0.0836763	Up
Chpf2	0.575163	5.60622	0.00511114	0.084006	Stable
Aacs	-0.982886	3.40527	0.00511953	0.0840441	Stable
Usp2	-0.752741	3.40341	0.00513815	0.0842498	Stable
Sema5b	1.19537	0.603131	0.00514895	0.0842586	Up
Tmem254c	1.43036	1.68819	0.00515086	0.0842586	Up
Usp6nl	0.720257	4.71569	0.00516365	0.084368	Stable
Cds1	-1.36169	-1.16563	0.00518936	0.0845895	Down
Trove2	-0.774912	2.50892	0.00518943	0.0845895	Stable
Helb	0.709609	2.97748	0.00519594	0.084596	Stable
Zbtb7c	1.6539	-0.584108	0.00521783	0.0847463	Up
Stk10	-0.956592	2.3035	0.00521784	0.0847463	Stable
Ephb2	-1.80334	-2.01046	0.00522354	0.0847463	Down
AB124611	-0.929248	2.02447	0.00524036	0.0849197	Stable
Dlgap5	-1.75657	-1.6691	0.0052942	0.0856918	Down
Tstd3	0.730218	3.27695	0.00532794	0.0861371	Stable
Nckap1l	-0.720349	2.79804	0.00534625	0.0863323	Stable
Slc25a15	0.704807	8.17465	0.00536385	0.0865156	Stable
Tfap4	0.676395	2.11917	0.00537809	0.0866442	Stable
Fam105a	-0.975935	1.48335	0.00539322	0.086787	Stable
6330537M06Rik	-0.829236	1.30457	0.00541394	0.0869335	Stable
Upp2	1.11418	6.47395	0.00541489	0.0869335	Up
Spns2	0.687529	4.11784	0.00544463	0.0873097	Stable
Gm34294	1.54915	-2.19381	0.00548739	0.0877432	Up
Anxa3	-0.887485	2.02082	0.00550012	0.0877432	Stable
Lpar2	-1.24603	1.00896	0.00550503	0.0877432	Down
Lig1	-0.88326	1.61412	0.00550861	0.0877432	Stable
Cntnap1	1.48658	2.0926	0.0055105	0.0877432	Up
Galnt6	-0.941743	0.824837	0.0055165	0.0877432	Stable
Grap2	-1.20405	-0.562001	0.00551979	0.0877432	Down
Lpin1	-1.5962	6.09494	0.00552239	0.0877432	Down
Bag3	-0.673917	5.24549	0.00554341	0.0878913	Stable
Htra3	-0.848172	1.98481	0.00554441	0.0878913	Stable
Ankrd33b	0.825924	3.83555	0.00555626	0.0879784	Stable
Narf	0.642502	5.08715	0.00557388	0.0880912	Stable
Slc29a2	-0.91478	0.314862	0.00557611	0.0880912	Stable
Cyp2b9	-2.67582	6.48334	0.00563614	0.0889379	Down
Tmem26	-1.07624	0.480692	0.00567107	0.0893872	Down
Snta1	-0.742371	4.65888	0.00571172	0.0899255	Stable
St8sia3	1.29669	-1.19592	0.00577357	0.0907959	Up
Arhgap25	-0.93383	1.28343	0.00578487	0.0908704	Stable
Fes	-0.759889	2.67736	0.00581233	0.0911982	Stable
Apobec3	-0.816459	1.65645	0.00582209	0.0912479	Stable
Capg	-1.40169	2.51354	0.00583808	0.0913951	Down
Ttc39b	0.863765	4.12536	0.00585536	0.091562	Stable
Ugt2a3	0.595881	7.88253	0.00587012	0.0916892	Stable
Zfp763	0.947742	0.863996	0.00588093	0.0917544	Stable
D630039A03Rik	0.874556	3.62567	0.00595536	0.0927316	Stable
Sfxn1	-0.634045	6.8089	0.00595696	0.0927316	Stable
Dlg3	0.596631	3.90902	0.00603969	0.0939138	Stable
Tnfrsf1b	-0.6292	5.03227	0.00607779	0.0944001	Stable
Gabrb3	-1.21225	0.6692	0.00613264	0.0950744	Down
Stat1	0.679347	6.06051	0.00613494	0.0950744	Stable
Cks2	0.82756	3.26034	0.00621249	0.0960428	Stable
Scamp5	-0.586788	4.37944	0.00621632	0.0960428	Stable
Egr2	-2.35797	-2.21159	0.00621825	0.0960428	Down
Gpr146	0.636279	6.24679	0.00627296	0.0967798	Stable
Tns2	0.750249	6.31162	0.00628809	0.0969052	Stable
Ghr	0.604704	7.82309	0.00635755	0.0978667	Stable
Themis2	-0.760276	2.27083	0.00637275	0.0979917	Stable
Slc11a1	-0.655319	3.41487	0.00640698	0.0984086	Stable
Clic5	1.43712	-0.786093	0.00641661	0.0984472	Up
Cdh6	-2.18788	-1.21683	0.00643701	0.0986509	Down
Klf1	0.787681	1.35759	0.0064699	0.0990453	Stable
Clec12a	-0.880221	2.84418	0.00649869	0.0993485	Stable
Pou2f2	-0.905887	1.01488	0.00650774	0.0993485	Stable
1700017B05Rik	-0.687943	4.19098	0.00651125	0.0993485	Stable
Sipa1l2	1.01602	1.65596	0.00651866	0.0993521	Up
Arntl	-0.836852	3.86549	0.00654201	0.0995983	Stable
Ttc3	-0.804165	5.19995	0.00657596	0.0999492	Stable
Agxt	0.767803	8.86634	0.00658285	0.0999492	Stable
Xaf1	0.704849	2.43912	0.00659582	0.0999492	Stable
Smad7	0.628488	2.98429	0.00659974	0.0999492	Stable
Plcxd2	0.966547	5.55513	0.006603	0.0999492	Stable
Fzd6	0.86847	2.0068	0.00662021	0.0999492	Stable
Arl15	0.734527	2.58836	0.0066213	0.0999492	Stable
4921507P07Rik	-1.46249	-0.244512	0.00662283	0.0999492	Down
Zfp296	-1.28937	-1.3845	0.00663276	0.0999899	Down
Rhbg	1.30219	-0.747716	0.00667172	0.100441	Stable
Sfpq	-0.628384	5.61179	0.00668428	0.100441	Stable
Emp2	-0.69415	3.66849	0.0066855	0.100441	Stable
Il1rap	0.581728	7.4717	0.00669174	0.100441	Stable
Sema4d	-0.882072	0.87405	0.00670091	0.10047	Stable
Fermt3	-0.710728	2.84041	0.00676864	0.101376	Stable
Slc38a1	-0.979409	0.414922	0.00679533	0.101665	Stable
Nmb	-1.38068	-1.19189	0.00681098	0.10179	Stable
Zbtb22	0.575961	4.29621	0.00684	0.102076	Stable
Prkx	-0.797667	2.55323	0.00684487	0.102076	Stable
Fndc8	-1.8355	-2.74534	0.00687184	0.102367	Stable
Kif2c	-1.75007	-1.15716	0.00689452	0.102532	Stable
Ldlr	0.729622	5.57943	0.00689767	0.102532	Stable
Fchsd1	-1.04924	-0.165639	0.00694471	0.103057	Stable
P2ry1	0.737523	3.08512	0.00695377	0.103057	Stable
Itgb2	-0.757904	3.01644	0.00695534	0.103057	Stable
Ly9	-0.922794	1.41541	0.00698213	0.103343	Stable
Nit2	0.743344	6.28827	0.00703842	0.104065	Stable
Rims2	-1.92696	-2.08543	0.00711244	0.105047	Stable
Hagh	0.746609	7.74821	0.00712517	0.105123	Stable
Unc13b	-0.857346	2.29407	0.00714848	0.105354	Stable
Mrnip	0.890831	1.74293	0.00717936	0.105697	Stable
Slc22a1	0.889517	8.53717	0.00724382	0.106533	Stable
Zfp275	0.768168	2.83597	0.00725691	0.10657	Stable
Coprs	-1.00468	1.6272	0.00726179	0.10657	Stable
Cux2	-1.45006	1.84473	0.00729102	0.1068	Stable
C730034F03Rik	-0.863713	0.841118	0.00729289	0.1068	Stable
Sphk2	0.663843	6.20999	0.00730245	0.106827	Stable
Ctnnd2	-2.59906	-2.63475	0.00745767	0.108983	Stable
Slfn1	-0.953355	0.106303	0.00747116	0.109065	Stable
Tshz2	0.803594	3.25483	0.00756868	0.110372	Stable
Cd72	-0.744091	1.5544	0.00758476	0.11049	Stable
Spred1	-0.641319	4.14185	0.00760265	0.110579	Stable
Hs3st3b1	0.76463	5.5453	0.00760686	0.110579	Stable
Ncf1	-0.710663	1.9128	0.00762096	0.110668	Stable
Rassf5	0.657905	3.18703	0.00763584	0.110768	Stable
Ass1	0.56952	11.3287	0.00764724	0.110817	Stable
Hal	-0.628543	9.60896	0.00772185	0.111781	Stable
Ube2c	-1.70219	0.318638	0.00773541	0.11186	Stable
Atp6v0d2	-1.09662	0.601666	0.00777823	0.112362	Stable
Hsd3b2	0.755042	4.30196	0.00779933	0.112549	Stable
Cnnm4	-0.915766	2.1358	0.00785636	0.113254	Stable
Tsc22d1	0.85953	4.51301	0.00797927	0.114821	Stable
Foxred2	-1.63025	-1.9591	0.00800893	0.114821	Stable
Abraxas1	0.651234	2.062	0.00801564	0.114821	Stable
Mbd1	-0.648455	5.13152	0.0080188	0.114821	Stable
Irf1	0.621886	4.47702	0.00801933	0.114821	Stable
Ifi207	-0.792401	2.7442	0.00802184	0.114821	Stable
Ehhadh	-1.05693	11.0217	0.00802312	0.114821	Stable
Rabl3	0.625961	3.69135	0.00804685	0.115042	Stable
Clec4a1	-0.796037	1.47961	0.00813744	0.116151	Stable
Il3ra	-0.806035	2.33066	0.00814126	0.116151	Stable
Agmo	-0.669849	6.3995	0.00815139	0.116168	Stable
Ighv1-64	1.73069	-2.2749	0.00815922	0.116168	Stable
Clic3	-2.30974	-1.2099	0.00823064	0.116849	Stable
Timd4	-0.798626	2.76031	0.00823214	0.116849	Stable
Gstm7	0.715158	5.6277	0.00823238	0.116849	Stable
Anxa6	-0.590724	7.54789	0.00825139	0.116947	Stable
Calr3	-0.680966	2.1894	0.00825618	0.116947	Stable
Nemp1	0.768533	1.64902	0.00826544	0.116959	Stable
Impa2	-0.774844	3.17858	0.00828105	0.11706	Stable
Rbm14	-0.611553	3.57948	0.00846286	0.119508	Stable
Rasa4	-0.826303	1.44058	0.00849518	0.119842	Stable
Bub1	-1.86596	-2.11228	0.00852039	0.12005	Stable
Rnf14	0.549958	5.62724	0.00852729	0.12005	Stable
Chac2	0.59459	4.15267	0.00856603	0.120419	Stable
Ehf	-1.14318	-0.603573	0.00857093	0.120419	Stable
Scp2	0.61385	11.8827	0.00860373	0.120654	Stable
Sox13	0.654124	2.44853	0.00861224	0.120654	Stable
Pvr	-0.634157	2.84365	0.00861849	0.120654	Stable
2610008E11Rik	0.705498	2.77907	0.00862249	0.120654	Stable
Slc19a2	0.613376	6.00547	0.00864261	0.120813	Stable
Wwtr1	0.570629	3.74872	0.00867311	0.12101	Stable
Cln8	-0.644396	5.21466	0.00867416	0.12101	Stable
Plekha7	0.837106	2.55983	0.00872114	0.121543	Stable
Gfra1	0.668214	7.93031	0.00873702	0.121641	Stable
Col4a2	0.711981	4.8062	0.00874717	0.12166	Stable
Ap1g2	-0.675902	2.774	0.00879296	0.122153	Stable
Syne3	0.992792	1.66927	0.00880128	0.122153	Stable
Mtnr1a	1.16286	1.05044	0.00880903	0.122153	Stable
Gtf2b	0.635316	4.37083	0.00881892	0.122167	Stable
Col12a1	-0.855133	1.05093	0.00885418	0.122533	Stable
Lck	-1.03455	0.699788	0.00887338	0.122676	Stable
Lcn2	-1.13796	3.57826	0.00895188	0.123638	Stable
Slc35b1	0.639662	5.11829	0.00901915	0.124368	Stable
Susd3	-1.65225	-1.46761	0.00902484	0.124368	Stable
Tcp11l2	0.582116	4.48114	0.00903172	0.124368	Stable
Spon2	-0.763386	4.90751	0.00906707	0.124731	Stable
Zfp213	0.632035	2.95882	0.0090991	0.125047	Stable
C1qc	-0.663299	5.66611	0.00912182	0.125235	Stable
Slamf7	-1.18744	-0.155267	0.00917422	0.12583	Stable
Serpinf2	0.587834	9.71203	0.00919713	0.126019	Stable
Ttll3	-1.01362	-0.395225	0.00923954	0.126405	Stable
Lrrn4	-1.70434	-0.47434	0.00924361	0.126405	Stable
Zcwpw1	-0.69748	1.64322	0.00926962	0.126583	Stable
Tmem177	0.642875	3.06585	0.00927491	0.126583	Stable
Tmem154	-1.35605	-1.50096	0.00935408	0.127538	Stable
Gtf2e1	0.62765	3.84852	0.00942035	0.128315	Stable
Ppa1	0.612866	7.7598	0.0095048	0.129338	Stable
Ddah1	-0.677686	7.46321	0.00958681	0.130326	Stable
Ppp1r42	-1.64851	-0.993411	0.00963019	0.130565	Stable
Unc79	-1.2987	1.11184	0.0096359	0.130565	Stable
Arhgef3	-0.595878	4.90301	0.00963907	0.130565	Stable
Tigar	0.577602	2.90721	0.00964536	0.130565	Stable
Mfsd2a	-0.958664	6.73978	0.00965157	0.130565	Stable
Sgtb	0.721895	1.35927	0.00966524	0.130622	Stable
Pkmyt1	-1.46868	-0.208414	0.00969463	0.130892	Stable
Iqgap1	-0.632202	3.6353	0.00974531	0.131314	Stable
Cbx7	-0.624149	3.77315	0.00975239	0.131314	Stable
Cpxm1	-1.25856	1.14221	0.0097544	0.131314	Stable
Plk1	-1.64568	-1.34062	0.00980576	0.131877	Stable
Cyp4a31	-0.755323	6.07965	0.00982561	0.132011	Stable
Rgn	0.756753	8.73055	0.00983478	0.132011	Stable
Rassf3	-0.676665	6.44018	0.00989593	0.132703	Stable
Tlr13	-0.791606	0.981467	0.00994332	0.13321	Stable
H2-Eb1	-1.01018	5.52448	0.00995596	0.13325	Stable
Acot9	-0.735489	2.43814	0.0100172	0.133934	Stable
Il1r1	-1.0548	5.16971	0.0100264	0.133934	Stable
Il17ra	0.574712	3.71694	0.0100368	0.133943	Stable
Dgka	0.749004	2.66486	0.0100836	0.134396	Stable
Clcf1	-1.02454	0.275014	0.0100901	0.134396	Stable
Erf	0.561783	4.78813	0.0102342	0.136183	Stable
Dyrk1b	0.630422	3.86485	0.0102802	0.136665	Stable
Igtp	0.600252	5.41511	0.0103017	0.136707	Stable
Vim	-0.722538	4.75049	0.0103032	0.136707	Stable
Zfand4	0.669578	2.68154	0.0103219	0.136825	Stable
Itih3	0.549074	9.38678	0.0103636	0.137246	Stable
Gca	-0.708863	1.62197	0.0103897	0.137427	Stable
Cadm1	-0.563453	5.19255	0.0103971	0.137427	Stable
Stat6	0.551844	5.66699	0.0104571	0.138088	Stable
Foxa3	0.703012	5.45786	0.0104832	0.138284	Stable
Zbtb21	-0.608248	3.08773	0.010492	0.138284	Stable
Arsg	0.671103	4.69697	0.0105127	0.138333	Stable
Ppp4r4	0.80658	2.19982	0.0105268	0.138333	Stable
Zfp40	0.719157	0.925263	0.0105284	0.138333	Stable
Cdcp1	-1.38661	-0.578082	0.0105357	0.138333	Stable
Pycr1	-1.17599	-1.10515	0.0105475	0.138357	Stable
Prlr	0.871161	5.816	0.0105715	0.138541	Stable
Arhgap29	0.69192	5.39526	0.0106269	0.139135	Stable
Prss53	-1.16844	-0.648731	0.010644	0.139227	Stable
Slc25a25	0.81988	7.7207	0.0107061	0.139907	Stable
Tk1	0.66704	4.01685	0.0107291	0.14007	Stable
Rbm12b2	-0.965257	1.00918	0.0107388	0.14007	Stable
Ccr3	2.08546	-1.95878	0.0107693	0.140151	Stable
Trim21	0.627279	2.28804	0.0107806	0.140151	Stable
Crybg2	1.20192	-0.127379	0.0107892	0.140151	Stable
H2-Aa	-0.986142	5.6463	0.010797	0.140151	Stable
Rbms1	0.580901	5.01691	0.0108109	0.140151	Stable
Hoga1	0.577835	7.0219	0.0108143	0.140151	Stable
Noxred1	-1.89665	-2.03442	0.0108159	0.140151	Stable
Lrit2	0.763885	1.32034	0.0108272	0.140166	Stable
AA986860	-0.805084	1.59066	0.0108498	0.140231	Stable
Aars	0.544513	7.39293	0.0108525	0.140231	Stable
Cd86	-0.680913	1.74081	0.0109107	0.140852	Stable
Mtif3	0.639274	4.42849	0.0109388	0.141025	Stable
As3mt	0.57585	5.67058	0.0109445	0.141025	Stable
Ggt1	-2.09896	-1.16608	0.0109575	0.141062	Stable
Vav1	-0.757487	1.91908	0.0109923	0.141377	Stable
Phf11c	-0.869979	2.08993	0.0110195	0.141596	Stable
1700003F12Rik	-2.11875	-1.83583	0.0110543	0.141911	Stable
D1Ertd622e	0.535119	3.47764	0.0110887	0.142221	Stable
Trpv2	-0.805285	1.35523	0.0111066	0.142319	Stable
Mtbp	0.89447	-0.233911	0.0111176	0.142328	Stable
Cul9	-0.688759	3.22126	0.0112089	0.143364	Stable
Cd74	-0.969213	7.33236	0.0112841	0.144079	Stable
Gzma	-1.17731	0.217711	0.0112856	0.144079	Stable
Idh1	0.523203	7.86284	0.0113688	0.144957	Stable
Nupr1	-1.68856	1.13748	0.0113753	0.144957	Stable
Pik3cd	-0.677105	2.13553	0.0113974	0.145104	Stable
Gm10300	1.49656	-2.36988	0.0114248	0.145225	Stable
Cd14	-1.05716	2.69072	0.0114278	0.145225	Stable
Gins1	0.829211	1.18112	0.0114902	0.145883	Stable
Xlr3b	-2.22962	-1.94056	0.0115189	0.146113	Stable
Clec7a	-1.10886	3.35283	0.0115978	0.14698	Stable
Ddo	-0.546376	4.13628	0.0116385	0.147152	Stable
Hexa	-0.586187	6.5611	0.0116509	0.147152	Stable
Tmed6	-1.78954	-1.13438	0.0116534	0.147152	Stable
Scd2	-0.869869	2.32861	0.0116539	0.147152	Stable
Proser2	-0.595305	4.77513	0.0117614	0.148282	Stable
Lrrc25	-0.718369	2.1957	0.0117665	0.148282	Stable
Gfpt2	-1.28542	-1.18473	0.0117756	0.148282	Stable
Lynx1	-0.949424	0.6939	0.0118124	0.148611	Stable
Lyz2	-0.913561	6.28272	0.0118406	0.148831	Stable
Cenpe	-1.36097	-1.32097	0.0118631	0.148851	Stable
Kng2	-0.578102	8.55703	0.0118638	0.148851	Stable
Ormdl2	0.591252	3.68246	0.0118818	0.148942	Stable
Ano2	-1.77285	-2.15042	0.0119144	0.149083	Stable
Hebp2	-1.09558	-0.743518	0.0119146	0.149083	Stable
Klkb1	0.576424	7.36466	0.011945	0.149169	Stable
Caln1	-0.619129	2.89847	0.0119584	0.149169	Stable
Tlr5	1.01975	2.64378	0.0119621	0.149169	Stable
Fgfr4	0.568405	4.83256	0.0119646	0.149169	Stable
Selp	0.715439	2.60178	0.0120013	0.149492	Stable
Palmd	-0.533259	5.7224	0.0120217	0.149611	Stable
Gnpda1	0.598532	4.11217	0.0120538	0.149877	Stable
Tmc3	-1.11321	-0.752959	0.0120978	0.150053	Stable
Cd244	-1.40625	-2.24163	0.0121168	0.150053	Stable
Gnmt	0.690506	10.7898	0.0121203	0.150053	Stable
Sema7a	-1.71782	-1.91164	0.0121211	0.150053	Stable
Kyat1	0.63812	6.68097	0.0121314	0.150053	Stable
Arhgef37	0.961827	2.32608	0.012133	0.150053	Stable
Chrm3	-1.44714	0.204486	0.0121445	0.15006	Stable
Gm42568	1.06135	-0.79172	0.0121615	0.150136	Stable
Arl11	-1.52926	-0.776957	0.012207	0.150564	Stable
Tra2b	-0.557798	5.12094	0.0122473	0.150926	Stable
Sirt7	0.638895	5.35054	0.012285	0.151256	Stable
Pi4k2a	0.570279	5.93952	0.0122973	0.151273	Stable
Tgm2	-0.555143	7.12541	0.0123602	0.151912	Stable
Nedd4l	-0.530526	5.68005	0.0124059	0.152339	Stable
Stx1b	0.84555	1.34593	0.0125094	0.153472	Stable
Plekhb1	-0.700413	5.84151	0.0125738	0.154126	Stable
Nfam1	-0.672441	2.65427	0.0126551	0.154986	Stable
Zfp703	0.691805	3.30074	0.0126795	0.155147	Stable
Cdh4	1.06754	0.125245	0.0127768	0.156199	Stable
Cxcl13	1.44084	1.93175	0.0128036	0.156389	Stable
H2-Ab1	-0.977318	5.70583	0.0128272	0.156427	Stable
Iffo1	0.674004	2.46246	0.012848	0.156427	Stable
Fancf	0.721756	1.06175	0.0128512	0.156427	Stable
Sgce	0.824271	2.34398	0.0128519	0.156427	Stable
Hyou1	0.641029	7.32353	0.0128901	0.156754	Stable
Hcls1	-0.717677	2.92703	0.0129309	0.157112	Stable
2410022M11Rik	0.943415	2.52688	0.0129721	0.157474	Stable
Fam210b	0.510033	6.94319	0.0129883	0.157533	Stable
Ccng1	-0.503397	5.33114	0.0130661	0.158338	Stable
Ttyh1	-0.929582	1.06202	0.0131512	0.159004	Stable
Sirpb1c	-1.75892	-1.79981	0.0131518	0.159004	Stable
Cntrl	0.661768	3.84485	0.0131556	0.159004	Stable
Zfp746	0.568206	4.15332	0.0132572	0.160036	Stable
Cd300e	-0.877103	1.13808	0.0132641	0.160036	Stable
Mif	-0.698647	7.76302	0.0132791	0.160078	Stable
Smpdl3b	-1.12533	-0.271889	0.0133284	0.160477	Stable
Selplg	-0.699744	1.93986	0.0133354	0.160477	Stable
Akr1b3	-0.754855	3.05973	0.0133868	0.160955	Stable
Fhad1	0.941113	0.924733	0.0134562	0.16165	Stable
Egfl8	-1.04236	-0.681008	0.0134805	0.161801	Stable
Vill	-0.960386	0.772265	0.0135307	0.162245	Stable
Fam222a	1.12076	1.27568	0.0135526	0.162245	Stable
Lat	-1.09149	-0.262967	0.0135527	0.162245	Stable
Dmtf1	0.605246	3.90038	0.013623	0.162946	Stable
Spatc1l	0.850511	0.776057	0.0136372	0.162975	Stable
Egflam	-1.33287	-0.728384	0.013812	0.164638	Stable
Kcnj9	-1.56178	-2.46365	0.0138152	0.164638	Stable
Adssl1	-0.548013	4.86436	0.0138177	0.164638	Stable
Myo1f	-0.788662	2.03708	0.0138239	0.164638	Stable
Gm17655	1.02248	-0.99687	0.0138379	0.164662	Stable
Zfp385a	-0.636102	5.27353	0.0138773	0.164967	Stable
Maoa	-0.586443	3.66402	0.0138873	0.164967	Stable
Gm13212	-0.96944	-1.16361	0.0139583	0.165657	Stable
Coro7	-0.663551	4.29982	0.0139693	0.165657	Stable
Map2k3	0.538604	5.759	0.0139918	0.165781	Stable
Kcnk6	-0.724155	1.7079	0.01402	0.165973	Stable
Slc25a22	0.538956	8.09989	0.0140367	0.166029	Stable
Cd8a	-1.34438	-1.00751	0.01407	0.166281	Stable
Ucp2	-0.563248	5.33644	0.0141204	0.166686	Stable
5430427O19Rik	-1.17711	-1.3859	0.0141284	0.166686	Stable
Gls2	0.54881	8.571	0.0141803	0.167156	Stable
Ifi47	0.650549	5.23762	0.0142434	0.167757	Stable
Vps37b	0.642028	3.25356	0.0142598	0.167807	Stable
Homez	0.612824	2.30277	0.0143282	0.168469	Stable
Ms4a6d	-0.734784	1.20743	0.0144042	0.169202	Stable
Cystm1	-0.954814	3.45815	0.014415	0.169202	Stable
Sorbs3	0.634659	5.40672	0.0144657	0.169653	Stable
Kcnab2	-0.982666	0.373225	0.0144883	0.169774	Stable
Fut4	-1.30942	-1.82614	0.0145049	0.169826	Stable
Rad9b	0.895607	-0.326787	0.0145423	0.170119	Stable
Neu3	-0.775461	1.2093	0.0145712	0.170313	Stable
Mapt	0.689792	1.05632	0.0146364	0.170931	Stable
Supt3	-0.625913	2.75523	0.0147467	0.172074	Stable
Gpr12	-1.29161	-1.78069	0.0147613	0.1721	Stable
Nr3c2	0.688192	2.97923	0.0147805	0.172178	Stable
Map10	1.24654	-1.40776	0.0148544	0.172893	Stable
Inpp5d	-0.769357	2.26062	0.0149058	0.173346	Stable
Sc5d	0.513315	7.28633	0.014929	0.17347	Stable
Ahr	0.814875	4.71976	0.0149986	0.174132	Stable
Mum1	0.598161	2.69906	0.0150239	0.17428	Stable
Abca8a	-0.831251	6.42766	0.015042	0.174328	Stable
Ttc23	-0.545377	5.09352	0.0150533	0.174328	Stable
Ikzf1	-0.797993	1.3707	0.0150713	0.174391	Stable
Smyd1	0.835304	1.79193	0.0151851	0.175561	Stable
Gapdh	-1.76883	3.87599	0.015214	0.175748	Stable
Arg2	-1.39888	-1.32245	0.0152613	0.176005	Stable
Dcaf4	-0.739637	1.06206	0.0152616	0.176005	Stable
Cd300ld	-0.60785	3.03881	0.0152749	0.176011	Stable
Tmem8	0.544678	4.53743	0.015346	0.176684	Stable
Map4k4	-0.562037	4.27764	0.0154251	0.177446	Stable
Gzmb	-1.14948	-0.214396	0.0154491	0.177468	Stable
Sdc1	0.530921	8.18782	0.0154526	0.177468	Stable
Vil1	-1.70472	-1.77174	0.0154655	0.177469	Stable
Banp	-0.705287	3.02368	0.0154889	0.177589	Stable
Arrdc3	0.960185	5.84178	0.015517	0.177745	Stable
Gcdh	0.523998	9.0207	0.0155281	0.177745	Stable
Dhrs7	-0.568407	5.15992	0.0155608	0.177972	Stable
Igsf1	-1.70153	-1.68001	0.0156127	0.178418	Stable
Acad10	-0.606089	5.38546	0.0156353	0.178528	Stable
Rhoq	-0.636785	3.37909	0.0156855	0.178954	Stable
Prmt2	-0.946795	0.318814	0.0157758	0.179836	Stable
Zkscan5	0.526805	3.6771	0.0158146	0.18013	Stable
Cldn8	-1.56238	-1.48262	0.0158297	0.180154	Stable
Ppm1h	-0.665128	1.46238	0.0158431	0.180158	Stable
Wfdc3	-2.80246	0.159936	0.0159184	0.180866	Stable
Slc25a34	-0.673397	3.55689	0.0159511	0.181089	Stable
Acer2	-0.687868	3.56007	0.0159867	0.181251	Stable
Ifi209	-0.66894	1.35199	0.016002	0.181251	Stable
Alg2	-0.52304	4.05315	0.0160047	0.181251	Stable
Plekhf1	-0.69047	3.76497	0.016205	0.183359	Stable
Ppib	0.617734	6.00303	0.0162173	0.183359	Stable
Hk3	-0.805893	1.87895	0.0162785	0.1839	Stable
Gyg	-0.561096	2.6409	0.0162962	0.183951	Stable
Rgs2	-0.657693	2.31695	0.0163197	0.184066	Stable
Irx1	1.71338	-2.16726	0.0163403	0.184148	Stable
Mpst	0.651053	6.85073	0.0164023	0.184697	Stable
Cd48	-0.857967	1.3385	0.0164384	0.184952	Stable
Polg2	0.588264	2.62299	0.0164777	0.185244	Stable
Atrn	0.812229	5.53574	0.0164915	0.185248	Stable
2200002D01Rik	-1.06542	2.94668	0.0166345	0.186559	Stable
Gpr137b	-0.817525	0.507936	0.0166351	0.186559	Stable
Nr5a2	0.536964	5.62692	0.0166575	0.186658	Stable
Wt1	-1.67959	-1.91234	0.016716	0.187162	Stable
Zfp791	-0.778629	1.34189	0.0167914	0.187855	Stable
Slc26a1	0.654632	6.58803	0.0168848	0.188747	Stable
Apbb1ip	-0.746844	1.49258	0.016979	0.18954	Stable
Cd9	-0.776354	4.66176	0.0169831	0.18954	Stable
Plxdc1	-0.791952	0.671972	0.0170332	0.189945	Stable
Slc22a30	0.530774	5.68799	0.0170719	0.190224	Stable
Clec4f	-0.543061	6.96741	0.0171034	0.190421	Stable
Gmip	-0.622885	2.37669	0.0171229	0.190486	Stable
Ybx3	-0.526992	4.8184	0.0171924	0.191105	Stable
Nabp1	-0.630288	3.29438	0.0172144	0.191194	Stable
Ms4a4b	-0.936465	0.245572	0.0172462	0.191194	Stable
Ly86	-0.628742	1.91063	0.0172559	0.191194	Stable
Man2b2	-0.568716	5.92708	0.0172608	0.191194	Stable
Ipcef1	-1.21947	-1.34436	0.0172809	0.191194	Stable
Mefv	-1.25063	-1.0874	0.0172833	0.191194	Stable
Fam129a	-0.726372	2.38165	0.0173055	0.191287	Stable
Ercc8	0.695413	1.43235	0.0173785	0.19194	Stable
Cdt1	0.700923	1.81015	0.0173986	0.192009	Stable
Tpcn2	-0.632704	1.52788	0.0174367	0.192276	Stable
Palb2	-1.17695	-1.09459	0.0174695	0.192484	Stable
Tmem69	0.533563	3.41642	0.017506	0.192733	Stable
Ccnd1	-0.736711	3.65796	0.0176702	0.194386	Stable
Nt5c3b	-0.844419	1.41207	0.0176877	0.194425	Stable
Mgst3	-0.805974	5.0702	0.0177551	0.19501	Stable
Nphp1	-0.635047	2.14122	0.0178526	0.19588	Stable
Cyp46a1	-1.11388	1.83777	0.0178626	0.19588	Stable
Thy1	-0.793754	0.767416	0.0179253	0.196399	Stable
Lcp2	-0.686602	2.27538	0.0179414	0.196399	Stable
Hacd4	-0.810238	0.933841	0.0179525	0.196399	Stable
Ccdc166	0.704418	1.7437	0.0180191	0.196972	Stable
Ell	0.504148	4.77529	0.0180345	0.196985	Stable
Mab21l2	1.15317	-0.152968	0.0181214	0.197612	Stable
Gbe1	-0.574538	6.377	0.0181346	0.197612	Stable
Reck	0.708789	1.45673	0.0181454	0.197612	Stable
Was	-0.759481	0.94167	0.0181525	0.197612	Stable
C1rl	0.508399	7.18102	0.0181771	0.197612	Stable
Ltb4r2	-0.814676	0.768625	0.0181776	0.197612	Stable
Ppp1r18	-0.544225	2.63698	0.0182864	0.198639	Stable
Gm38114	-1.2994	-1.87927	0.0183508	0.199043	Stable
Cda	0.761196	4.18092	0.0183524	0.199043	Stable
Tsga10	-0.737916	0.988508	0.018421	0.199631	Stable
Mettl21b	-2.30301	-2.72459	0.0184481	0.199768	Stable
Zfp14	-0.783492	0.215693	0.0185216	0.200407	Stable
Rufy4	-1.62155	0.237638	0.0185776	0.200755	Stable
Zfp975	0.609936	1.3133	0.0185842	0.200755	Stable
P3h4	-0.780246	1.00758	0.0185973	0.200755	Stable
Treml4	-0.603956	2.23288	0.0186334	0.200988	Stable
Dusp4	-0.689117	1.42557	0.0187494	0.202082	Stable
Arl2bp	-0.621731	2.72175	0.0187648	0.20209	Stable
Gnas	-0.69443	3.65655	0.0187831	0.202131	Stable
Rasgef1b	-0.57281	3.74296	0.0188274	0.202449	Stable
Cecr2	0.874012	3.26799	0.0188476	0.20251	Stable
Ccdc82	-0.628195	2.75711	0.0189057	0.202802	Stable
Fam161a	-0.728428	0.771386	0.018908	0.202802	Stable
Prkar1b	-1.00577	-1.39389	0.0189188	0.202802	Stable
Gabrp	-2.38578	-1.50234	0.0190081	0.203492	Stable
Podxl2	-1.42743	-2.15465	0.0190125	0.203492	Stable
Slc13a5	-1.29267	0.0613213	0.0190332	0.203556	Stable
Pik3cg	-1.03889	0.0543933	0.0190693	0.20366	Stable
Gm2a	-0.529488	6.9295	0.0190724	0.20366	Stable
Cyp4a12b	-0.690386	6.81978	0.0191599	0.204362	Stable
Slc25a48	0.530152	4.12972	0.0191678	0.204362	Stable
Slc30a3	1.15526	-1.12931	0.0192088	0.204642	Stable
Smo	0.73757	2.34405	0.0192272	0.204681	Stable
Ccdc88b	-0.757576	1.45491	0.0192911	0.205203	Stable
Fam20c	0.499826	5.43251	0.019311	0.205204	Stable
Tmem198	-1.30154	-2.07729	0.0193208	0.205204	Stable
Emb	-1.17872	-0.73035	0.019407	0.205875	Stable
Tnfsfm13	-1.07251	-1.22234	0.0194213	0.205875	Stable
Scimp	-0.888097	0.227496	0.0194286	0.205875	Stable
Sardh	0.553315	9.30604	0.0194847	0.206298	Stable
Ccl5	-0.963063	1.0864	0.0195024	0.206298	Stable
Nova2	-0.749596	0.136671	0.0195132	0.206298	Stable
Cdh18	-1.02878	-1.45231	0.0196315	0.20734	Stable
Taf7	0.593593	2.4848	0.0196418	0.20734	Stable
Nmi	0.597411	4.23746	0.0196685	0.207464	Stable
Kdsr	-0.525564	5.16622	0.0197263	0.207915	Stable
BC048671	-1.43101	-1.74395	0.0197712	0.20823	Stable
Ywhah	-0.490253	5.51413	0.0198824	0.209241	Stable
Lilra5	-0.627165	2.01997	0.0199509	0.209802	Stable
H2-DMa	-0.841759	2.62601	0.0200028	0.210189	Stable
Fadd	0.508894	3.55806	0.0200288	0.210302	Stable
Sass6	0.906937	-0.341682	0.0200769	0.210568	Stable
Cttnbp2nl	-0.753239	2.23169	0.0200845	0.210568	Stable
Rgs4	-0.8553	0.220071	0.0201476	0.211069	Stable
Slc3a1	0.566315	3.55197	0.0201654	0.211096	Stable
Stmn1	-0.735415	3.136	0.020185	0.211142	Stable
Ncoa7	-0.746639	0.813011	0.020209	0.211233	Stable
Nipa1	-0.786536	0.424739	0.0203756	0.212813	Stable
Prr14	0.484311	4.80372	0.0204188	0.213104	Stable
Rhoc	-0.809573	4.46252	0.0204389	0.213153	Stable
Msantd1	-1.35405	-2.3048	0.0205132	0.213767	Stable
Chrna2	0.554873	4.01819	0.0205706	0.214109	Stable
Btbd11	-0.964614	0.315249	0.020577	0.214109	Stable
Slc4a1	-1.40978	-2.09954	0.0206378	0.214552	Stable
Orm2	-0.942009	3.24885	0.0206699	0.214552	Stable
Col13a1	0.561206	2.65232	0.0206911	0.214552	Stable
Trim6	1.15957	-1.63502	0.0206974	0.214552	Stable
Myo1g	-0.669377	1.43695	0.0207007	0.214552	Stable
Slco1b2	0.542118	9.76767	0.0207126	0.214552	Stable
Pms1	0.741055	1.94073	0.0207907	0.2152	Stable
Akap1	0.542324	6.64496	0.0208281	0.215426	Stable
Ccdc125	0.560067	2.33768	0.0208993	0.216001	Stable
Asl	0.575835	9.93445	0.0209296	0.216018	Stable
Pacs1	-0.614308	2.04111	0.0209335	0.216018	Stable
P2ry6	-0.791289	1.20438	0.0209478	0.216018	Stable
Mgst1	0.630679	11.5256	0.0210424	0.216638	Stable
Ripk3	-0.752638	0.416132	0.0210461	0.216638	Stable
Scyl3	0.58285	4.25968	0.0210548	0.216638	Stable
Gpx7	-0.945176	1.34691	0.0211013	0.216955	Stable
Smox	-0.685309	2.22645	0.0211343	0.217133	Stable
Rbbp8	-0.565408	2.86562	0.0211774	0.217414	Stable
Dmgdh	0.592969	8.59667	0.021221	0.2177	Stable
Rad54b	-0.698935	1.47407	0.0213868	0.219239	Stable
Frmd4b	-0.537803	4.91471	0.0214207	0.219423	Stable
Fcho1	-1.00149	-0.581081	0.0215305	0.220385	Stable
Baiap2	-0.495101	5.438	0.0217307	0.22227	Stable
Slc22a26	-2.07384	1.18671	0.0217568	0.222373	Stable
Cyth4	-0.665575	2.85601	0.0218096	0.222559	Stable
Fam213a	0.501861	5.54447	0.0218232	0.222559	Stable
BC048644	1.18769	-0.0938018	0.0218233	0.222559	Stable
Cd300lb	-0.915373	0.79449	0.0219351	0.223534	Stable
AI987944	0.508306	3.40854	0.0219759	0.223786	Stable
Spin1	0.499938	5.8497	0.0220759	0.224421	Stable
Klrd1	-1.44152	-0.873081	0.0220842	0.224421	Stable
Irf2bpl	0.586261	4.45959	0.0220869	0.224421	Stable
Rnd3	0.569179	3.68839	0.0221334	0.224681	Stable
Sell	-0.730245	1.01224	0.0221595	0.224681	Stable
Ppfia4	-0.848646	0.767453	0.0221612	0.224681	Stable
Hsbp1l1	1.05635	-0.252534	0.0222188	0.224924	Stable
Gm14391	1.90199	-2.1719	0.0222431	0.224924	Stable
Stat5b	-0.555012	5.7043	0.022252	0.224924	Stable
Tmem43	-0.49111	3.56127	0.0222591	0.224924	Stable
Mcm7	0.486458	3.68088	0.0222664	0.224924	Stable
Mthfd2	-0.917545	0.280586	0.0223574	0.225677	Stable
Tm6sf1	-0.946295	-0.157702	0.0223818	0.225759	Stable
Ms4a6b	-0.785062	1.3186	0.0224054	0.225833	Stable
Nav2	0.798858	4.60779	0.0225408	0.227032	Stable
Krt19	-1.47721	1.33663	0.0226862	0.22833	Stable
Tead1	-0.963147	3.12371	0.022712	0.228424	Stable
Sall2	0.607342	1.86962	0.0227755	0.228872	Stable
Ddx19b	0.558521	3.71569	0.0227896	0.228872	Stable
Tff2	-2.77128	0.988995	0.0228144	0.228918	Stable
Clec1b	-0.651238	3.23854	0.0228272	0.228918	Stable
Tcaf1	-0.762574	1.41845	0.022925	0.229731	Stable
Fgl1	0.539256	8.29257	0.0229448	0.229764	Stable
Lrrc28	-0.501738	4.60364	0.0230334	0.230484	Stable
Nfatc2	-1.05702	-1.28794	0.0230677	0.230661	Stable
Rcl1	0.499586	7.13512	0.0231312	0.231129	Stable
Pars2	0.657805	1.74303	0.0232394	0.232042	Stable
Ms4a6c	-0.748867	2.08179	0.0234432	0.233908	Stable
Relb	-0.777196	1.76596	0.0234702	0.234008	Stable
Lipg	-0.774852	3.3504	0.0235196	0.234078	Stable
Nkd1	0.615337	2.22439	0.0235321	0.234078	Stable
Bhlhe40	-0.61476	4.87351	0.02354	0.234078	Stable
Teddm2	1.72483	-2.52545	0.0235668	0.234078	Stable
Fbln1	-0.959672	1.5382	0.0235767	0.234078	Stable
Fhod3	-0.837489	0.421723	0.0235944	0.234078	Stable
Asns	-1.56025	1.09203	0.0235955	0.234078	Stable
Col1a2	-0.791197	3.73916	0.0236217	0.23417	Stable
Atad5	0.941293	-0.720482	0.023696	0.23467	Stable
Slc15a3	-0.597354	3.05061	0.0237061	0.23467	Stable
K230010J24Rik	-1.05908	-1.42617	0.0237957	0.23537	Stable
Gm16432	-1.33311	-1.51583	0.0238108	0.23537	Stable
Esrp2	0.538712	6.54965	0.0239227	0.236307	Stable
Tes	-1.20123	0.860996	0.0239989	0.236822	Stable
Rnf144a	-0.596537	3.59994	0.0240091	0.236822	Stable
Ptpn22	-0.795704	0.382087	0.0240501	0.237058	Stable
Zfp608	0.767322	0.83339	0.0240681	0.237067	Stable
Cd300a	-0.734732	2.68576	0.0242572	0.238759	Stable
Pgm1	-0.557318	2.2811	0.0242935	0.238947	Stable
Clec4b1	-1.42091	-1.95707	0.0243274	0.238981	Stable
Fgd2	-0.581805	1.73375	0.0243441	0.238981	Stable
Smad9	0.824232	3.74503	0.0243508	0.238981	Stable
Ighv1-9	1.61257	-2.04052	0.0243661	0.238981	Stable
Kctd2	-0.525711	4.86458	0.0244502	0.239636	Stable
Tnfaip8l2	-0.995688	1.1312	0.0244716	0.239676	Stable
Gm15922	-1.44037	-1.7624	0.024569	0.24046	Stable
Slc16a11	0.730053	2.98892	0.0246907	0.24148	Stable
Cc2d2a	-0.78816	0.49717	0.0247446	0.241655	Stable
Arhgef2	-0.627269	2.43399	0.0247675	0.241655	Stable
1810043G02Rik	-0.581805	3.24204	0.0247689	0.241655	Stable
Fxyd3	-1.87343	-1.4744	0.024779	0.241655	Stable
Pdcd4	0.461809	5.82761	0.0247963	0.241655	Stable
Hjurp	0.580392	5.80702	0.0248133	0.241655	Stable
Cep68	0.515029	3.5176	0.0249319	0.242639	Stable
Jrkl	0.722314	1.1927	0.0249509	0.242654	Stable
1700030J22Rik	0.882085	0.13316	0.0250263	0.243216	Stable
Nfkbia	-0.518121	5.3568	0.0251074	0.243833	Stable
Cpne8	-0.699873	1.86178	0.0251736	0.244304	Stable
Tesmin	-0.742577	0.468906	0.0252033	0.244421	Stable
Lin52	0.561225	2.47339	0.0252313	0.244521	Stable
Nrp2	0.653281	3.13706	0.0253243	0.245088	Stable
Jazf1	-1.06911	-0.342569	0.0253253	0.245088	Stable
Acvr1b	0.66638	3.54387	0.0253863	0.245418	Stable
Foxo1	-0.676744	5.26885	0.0253948	0.245418	Stable
Zfp687	0.556772	3.60578	0.0254135	0.245427	Stable
Ppp2r2b	-1.60925	-2.40717	0.0256037	0.247	Stable
Srsf5	0.656531	6.96259	0.0256121	0.247	Stable
Lgals1	-0.974696	3.45423	0.0256317	0.247017	Stable
Manba	0.500251	3.7498	0.0256634	0.247151	Stable
Osbpl3	-1.14346	2.04391	0.0257908	0.248205	Stable
Gdpd5	-0.740295	0.306621	0.0258492	0.248594	Stable
Gcnt4	0.639992	2.22235	0.0259127	0.248866	Stable
Nid2	-0.754918	2.24131	0.0259134	0.248866	Stable
Ptprc	-0.65696	3.0488	0.0259613	0.24903	Stable
Lrp12	0.873607	1.46771	0.0259665	0.24903	Stable
Rhpn2	-0.527553	4.294	0.0260561	0.249716	Stable
Meig1	-1.11408	-0.251247	0.0261277	0.250229	Stable
Mn1	0.557978	3.34145	0.0261486	0.250256	Stable
Krtcap3	-0.760906	0.313341	0.0261778	0.250362	Stable
Efr3b	1.29006	-1.56331	0.026243	0.250695	Stable
Gstz1	0.522741	9.285	0.0262515	0.250695	Stable
Ccdc57	-0.817488	0.321735	0.0262669	0.250695	Stable
Zc3h6	0.697229	0.510664	0.0263091	0.250925	Stable
Rnf135	0.531803	3.3762	0.0264166	0.251776	Stable
Sept6	-0.726651	0.588507	0.0265387	0.252766	Stable
Tceal1	-0.735114	0.407169	0.0265803	0.252989	Stable
Kynu	0.533579	7.28315	0.0266112	0.253108	Stable
Fastkd3	0.555106	2.08092	0.0266303	0.253116	Stable
Tpx2	-1.13205	-0.568768	0.0266916	0.253524	Stable
Snrpn	-0.610427	2.06916	0.026836	0.254721	Stable
Gys2	0.552723	7.22423	0.0268691	0.25486	Stable
Pgpep1l	-1.26622	-1.57861	0.0269039	0.25497	Stable
C1qb	-0.670186	6.14641	0.0269175	0.25497	Stable
Golt1b	-0.62508	2.07988	0.0270643	0.25616	Stable
Pde4a	-0.701574	1.95353	0.0270801	0.25616	Stable
Nfyb	0.445908	4.40759	0.027192	0.257033	Stable
Kank1	0.627947	5.08346	0.0272096	0.257033	Stable
Mpeg1	-0.582038	5.6748	0.0273242	0.25777	Stable
Gm28720	0.990661	-1.20037	0.0273248	0.25777	Stable
Trafd1	0.444568	5.7041	0.0273962	0.25822	Stable
Pgm2l1	-0.725025	1.68094	0.0274099	0.25822	Stable
Parvg	-0.814323	0.808298	0.0275038	0.258656	Stable
Acsm1	0.509572	7.97438	0.0275039	0.258656	Stable
B230307C23Rik	0.799002	-0.553723	0.0275306	0.258656	Stable
Adamts15	-0.985871	0.521698	0.0275309	0.258656	Stable
Laptm4b	-0.473472	4.74283	0.0276264	0.259281	Stable
2310022B05Rik	0.472704	3.84483	0.0276349	0.259281	Stable
Fam98c	-0.605228	3.49169	0.0277714	0.260385	Stable
Nagk	-0.709959	4.79478	0.0278565	0.260883	Stable
Gorasp1	0.474338	4.9389	0.0278622	0.260883	Stable
Gdf2	0.486683	3.94156	0.027922	0.261259	Stable
Entpd2	-0.741169	2.35581	0.0279665	0.261259	Stable
Cdc20	-1.24366	0.502107	0.0279727	0.261259	Stable
Nop14	-0.497936	4.47396	0.0279779	0.261259	Stable
Kbtbd12	1.07246	-0.676911	0.0280519	0.261504	Stable
Mup21	0.857457	6.50201	0.0280577	0.261504	Stable
Tpm1	-0.528135	5.16294	0.0280608	0.261504	Stable
Zfp979	1.2309	-2.23757	0.0281738	0.26238	Stable
Pbxip1	-0.499637	4.17133	0.0282268	0.262582	Stable
Abcg2	-0.457777	6.20152	0.0282499	0.262582	Stable
Saa1	-1.22357	5.07372	0.0282671	0.262582	Stable
Kcnj10	-0.976158	0.0754114	0.0282792	0.262582	Stable
Zbtb48	0.587716	3.6286	0.0282903	0.262582	Stable
Ces2h	-1.37297	-2.10334	0.0283299	0.26263	Stable
2410089E03Rik	-0.712099	2.30891	0.0283334	0.26263	Stable
Lrrc3	0.494321	6.61234	0.0283823	0.262745	Stable
Creb5	-1.47132	-2.01135	0.0283838	0.262745	Stable
Cept1	-0.492038	6.33438	0.0285033	0.262912	Stable
H2-DMb1	-0.85424	2.51166	0.0285163	0.262912	Stable
Cpeb2	-0.732819	5.21718	0.02852	0.262912	Stable
Ddit4l	-0.908877	0.414114	0.028522	0.262912	Stable
Abat	0.716524	8.28299	0.0285269	0.262912	Stable
Lifr	0.602157	6.93872	0.0285278	0.262912	Stable
Sp4	0.658369	1.50788	0.0285349	0.262912	Stable
Pxmp4	-0.504264	7.61376	0.0285868	0.263077	Stable
Zfp1	0.538898	2.4576	0.0286046	0.263077	Stable
Adam1a	-1.42334	-2.44546	0.0286098	0.263077	Stable
Cd52	-0.926786	2.70681	0.0287023	0.263752	Stable
Hpgds	-0.909324	-0.257585	0.0288423	0.264863	Stable
Gm35339	-0.829224	-0.0210169	0.0289478	0.265655	Stable
Setdb2	0.670903	3.34406	0.0290388	0.266314	Stable
Srebf2	0.472513	5.19246	0.0292244	0.267812	Stable
Gsto1	-0.49003	7.22531	0.0292408	0.267812	Stable
Eif2ak3	-0.594384	3.65542	0.0293134	0.268299	Stable
Rnf103	0.510981	6.10462	0.0293779	0.268486	Stable
Jchain	0.840559	1.64442	0.0293858	0.268486	Stable
Ier5	-0.709772	2.79867	0.0294011	0.268486	Stable
4930452B06Rik	-1.33442	-2.10466	0.0294114	0.268486	Stable
Tppp3	-1.18735	-1.22756	0.0294457	0.268516	Stable
Hist1h4d	1.49786	-2.237	0.0294536	0.268516	Stable
Mfap3l	-1.04061	-1.14962	0.0294941	0.268638	Stable
Tst	0.769411	7.84129	0.0295058	0.268638	Stable
Psmc6	0.473211	6.52341	0.0297064	0.270249	Stable
Dync2h1	-0.744523	1.05966	0.0297217	0.270249	Stable
Zcchc24	0.573323	6.37605	0.029838	0.271128	Stable
Nuak1	0.556714	1.74739	0.0298592	0.271143	Stable
Shc2	-2.03892	-1.62388	0.0299061	0.271391	Stable
1110059E24Rik	0.539885	3.83887	0.029934	0.271466	Stable
Plekhb2	-0.464238	4.36126	0.029956	0.271488	Stable
Zdhhc14	-0.572983	1.77381	0.0300467	0.272068	Stable
Galk1	-0.658546	7.07471	0.0300604	0.272068	Stable
Abhd6	-0.507344	5.69919	0.0300791	0.272068	Stable
Nmral1	0.579538	2.32161	0.0301093	0.272164	Stable
Aldh1a2	-1.2303	-2.10684	0.0301816	0.272639	Stable
Leap2	1.38855	4.50833	0.0302027	0.272652	Stable
Mbnl3	-1.61891	-2.13794	0.0303644	0.273749	Stable
BC106179	0.952052	-1.29548	0.0303849	0.273749	Stable
Clpx	-0.471464	8.53397	0.0304012	0.273749	Stable
Sertad3	0.813834	2.32676	0.0304033	0.273749	Stable
Mycn	1.08249	-0.698929	0.0304938	0.27436	Stable
Tmem243	0.60468	6.14644	0.0305109	0.27436	Stable
Agap2	1.05946	1.45998	0.0306707	0.275618	Stable
Exo5	0.673814	1.48903	0.0307258	0.275934	Stable
Csf1r	-0.600641	5.82277	0.0308054	0.276301	Stable
Acyp2	-0.807657	0.365641	0.0308233	0.276301	Stable
Gdpgp1	0.59138	2.12083	0.0308343	0.276301	Stable
Ccdc159	-0.598274	2.38427	0.0308465	0.276301	Stable
Nkain2	1.46384	-2.52536	0.0308832	0.276451	Stable
Irf5	0.596322	2.80911	0.0309199	0.2766	Stable
Slc18a1	-0.590505	2.52206	0.030994	0.277084	Stable
Fam83f	0.995604	0.394897	0.0311545	0.278339	Stable
Inf2	0.502992	5.47737	0.0313001	0.279459	Stable
Agrp	-1.4069	-1.91703	0.0314147	0.280252	Stable
Angpt4	-1.96221	-2.39312	0.031444	0.280252	Stable
Clec14a	0.450513	4.19206	0.0314496	0.280252	Stable
Padi2	-0.907169	-0.721828	0.0315283	0.280772	Stable
Lrrc75a	-0.891653	-0.840115	0.0316221	0.281427	Stable
Rbfox2	0.524458	4.62097	0.03165	0.281494	Stable
Dhcr7	0.492921	4.53848	0.0316866	0.281572	Stable
Tdo2	0.519657	10.7411	0.0316995	0.281572	Stable
Adtrp	0.530796	6.78109	0.0317395	0.281746	Stable
Basp1	-0.934161	0.469525	0.0318054	0.282115	Stable
Tmem86b	0.615212	5.54536	0.0318218	0.282115	Stable
Rab11fip4	-0.617013	4.29354	0.0320069	0.283574	Stable
Gda	-0.564597	4.50143	0.0320733	0.283981	Stable
Igf2bp2	-0.721751	0.289192	0.0321895	0.284828	Stable
Rcn2	-0.538173	3.32344	0.0322465	0.285083	Stable
Zfp960	0.754789	1.37555	0.0322596	0.285083	Stable
C2cd4d	1.28726	-1.1223	0.0323462	0.285666	Stable
Hspa5	0.493392	9.58827	0.0323782	0.285766	Stable
Atp13a2	-0.542756	5.12178	0.0324907	0.286352	Stable
Cmklr1	-0.760652	1.44925	0.0324915	0.286352	Stable
Cd63	-1.4857	3.48155	0.0325066	0.286352	Stable
Taf1c	-0.593503	1.16715	0.0325994	0.286987	Stable
Tap1	0.454916	4.97711	0.0326444	0.287043	Stable
Dusp1	-0.713264	4.41913	0.0326473	0.287043	Stable
Nrip2	-1.47036	-2.48029	0.0327044	0.287363	Stable
Tbc1d30	0.701563	2.10494	0.0327365	0.287462	Stable
Dnajc10	-0.461046	5.54698	0.0327833	0.28769	Stable
Klf6	-0.716026	3.55168	0.0329228	0.288712	Stable
Siglech	-1.13268	-0.179357	0.0329514	0.288712	Stable
Cmtm3	-0.517398	3.13141	0.0329623	0.288712	Stable
Ccdc114	-1.2113	-1.71585	0.0330417	0.289225	Stable
Gprin3	0.774135	3.11782	0.0330658	0.289252	Stable
Hhex	0.596478	6.21175	0.0330907	0.289287	Stable
Erg28	0.595205	5.45042	0.0334073	0.291839	Stable
Maged2	-0.613438	2.91121	0.0334247	0.291839	Stable
Lpin2	-0.629344	8.03227	0.0334731	0.292077	Stable
Prmt6	0.501202	3.15164	0.03351	0.292172	Stable
Dcbld1	-0.508044	2.46826	0.033527	0.292172	Stable
Dusp5	-1.08637	0.737541	0.0335473	0.292172	Stable
Plpp2	-0.610583	5.18269	0.0336446	0.292835	Stable
Spire2	-1.56886	-1.42495	0.0336855	0.293006	Stable
Iqgap3	-1.83347	-1.21189	0.0337341	0.293245	Stable
Lgals9	0.464259	8.89121	0.0337662	0.29334	Stable
Pigc	0.465525	3.46542	0.0338183	0.293609	Stable
Mup20	-0.975822	11.8782	0.0339463	0.294535	Stable
Axl	-0.476641	4.62258	0.0340247	0.294707	Stable
Kbtbd8	-0.864598	-0.0677913	0.0340371	0.294707	Stable
Scn4b	1.88163	-2.52404	0.0340448	0.294707	Stable
Epsti1	-0.630138	1.35858	0.0340514	0.294707	Stable
Tuba1c	0.551289	5.97941	0.0341256	0.295165	Stable
Adgrv1	1.20535	-0.453002	0.0342169	0.295708	Stable
Prok1	1.20443	-0.740132	0.034241	0.295708	Stable
Hgd	0.500245	9.46669	0.0342525	0.295708	Stable
Pias3	0.495513	2.87974	0.0342972	0.295836	Stable
Plcl2	-0.490083	4.67346	0.0343291	0.295836	Stable
Atp6v1g2	-0.771279	0.454302	0.0343314	0.295836	Stable
9430064I24Rik	0.566814	2.45035	0.0345208	0.297283	Stable
Myom1	-0.723208	0.603715	0.0345735	0.297552	Stable
Dgkz	-0.440402	5.47214	0.0346517	0.298008	Stable
Usp18	0.607065	4.49913	0.0346696	0.298008	Stable
Fam126a	0.543405	2.21109	0.0347601	0.2986	Stable
Zswim3	-0.602623	1.04599	0.0348089	0.298834	Stable
Elac1	0.526599	3.19372	0.0350118	0.300389	Stable
Them7	0.520955	3.96679	0.035057	0.300591	Stable
Lrp2bp	-0.951384	-0.829573	0.0352045	0.301487	Stable
Sgsm2	-0.573213	3.92975	0.0352063	0.301487	Stable
Tefm	0.568103	3.4998	0.0352479	0.301487	Stable
Gm45865	-1.26947	-2.13204	0.035257	0.301487	Stable
Trip4	0.454542	5.44573	0.0352705	0.301487	Stable
Aldh7a1	0.454844	8.91428	0.0353092	0.301632	Stable
Prune2	-1.08536	-1.67627	0.0353344	0.301662	Stable
Ikbke	-0.436373	4.59017	0.0353965	0.302005	Stable
Fam149a	-0.454535	4.68659	0.0354307	0.302111	Stable
Rtp3	0.466612	5.48555	0.0355464	0.302911	Stable
Card11	-0.911978	-0.482242	0.035663	0.303717	Stable
G0s2	1.08539	8.31809	0.0357354	0.304146	Stable
Rapgef4	0.640664	7.58299	0.0358016	0.304523	Stable
Tmem141	-0.834051	4.35454	0.0358453	0.304707	Stable
Hdac5	-0.44944	5.64959	0.0358681	0.304714	Stable
Adcy7	-0.721709	1.64564	0.0359705	0.305396	Stable
Plekhh3	0.554732	3.17519	0.0360558	0.305845	Stable
Mfsd11	-0.471626	3.73143	0.0360748	0.305845	Stable
Cyp2r1	0.537061	2.92322	0.0360897	0.305845	Stable
Elf3	-0.985124	-0.000506845	0.0361246	0.305954	Stable
Igsf6	-0.678408	1.67342	0.0361725	0.30606	Stable
Hsf2bp	-1.49918	-0.0561521	0.0361932	0.30606	Stable
Ccdc14	0.783752	-0.516354	0.0362035	0.30606	Stable
Arhgap22	-1.40376	-0.649922	0.0362694	0.306358	Stable
Ezr	-0.579906	2.56227	0.0362927	0.306358	Stable
Ccdc88a	-0.839705	0.498188	0.0363052	0.306358	Stable
Bcl2l11	0.546031	2.8243	0.0363871	0.306862	Stable
E430018J23Rik	0.510117	2.72738	0.0364111	0.306878	Stable
Sdcbp2	-1.42138	-1.68548	0.0365344	0.307487	Stable
Cd53	-0.53839	2.98342	0.036541	0.307487	Stable
Rgr	1.42933	-2.3422	0.03655	0.307487	Stable
Enah	-1.11554	-0.538087	0.0365962	0.307578	Stable
I830077J02Rik	-0.743805	-0.411102	0.0366053	0.307578	Stable
Paqr3	0.708289	1.6798	0.0368432	0.309389	Stable
Fsd1l	-1.14196	-1.62503	0.0369205	0.30985	Stable
Ppil6	-1.08231	-1.36626	0.0370661	0.310884	Stable
Ebp	0.567625	7.48279	0.037132	0.310989	Stable
Tmem178	-1.04177	-0.911827	0.0371414	0.310989	Stable
Peg10	1.11063	-0.587677	0.0371461	0.310989	Stable
Dock2	-0.608531	2.01021	0.037274	0.311744	Stable
Ptger2	-0.759544	0.331962	0.0372813	0.311744	Stable
Hcn3	-0.74961	0.580771	0.0373054	0.311757	Stable
Sarnp	0.662217	2.12531	0.0373516	0.311955	Stable
Nucb2	-0.704036	1.51242	0.0374401	0.312345	Stable
Klf2	-0.789546	3.70763	0.0374435	0.312345	Stable
Gm44280	1.24017	-2.01166	0.0375641	0.313136	Stable
Apcs	0.571091	5.84145	0.0375836	0.313136	Stable
Kcnq4	0.953651	-1.17851	0.0376753	0.313711	Stable
Otud1	-0.472863	2.96031	0.0377067	0.313776	Stable
Gpd1	0.459442	8.96497	0.0377284	0.313776	Stable
Dhrs1	0.540366	7.14176	0.0377547	0.313806	Stable
H2-Q7	0.584801	4.94976	0.0378681	0.314559	Stable
Ctbp2	-0.735892	0.639721	0.0379163	0.314771	Stable
Pnpla7	0.585636	7.04001	0.0379856	0.315158	Stable
Cela1	-1.98616	6.03628	0.0381477	0.316313	Stable
Slc39a6	-0.703836	1.43777	0.0381863	0.316404	Stable
Abcb10	0.443666	4.58865	0.0382126	0.316404	Stable
Spry4	-0.706624	2.87683	0.0382272	0.316404	Stable
Adat1	-0.527902	1.93397	0.038274	0.316601	Stable
Irx3	1.43588	-1.59853	0.0383807	0.317294	Stable
Il2rg	-0.715644	0.695921	0.0385628	0.318609	Stable
Brd3os	-0.923058	-0.679048	0.038608	0.318752	Stable
Pah	0.585045	9.49247	0.0386261	0.318752	Stable
Hnrnpr	0.428751	4.50469	0.0387404	0.319504	Stable
Havcr1	1.0483	-0.364424	0.0388021	0.319734	Stable
Epha2	-0.512674	4.38547	0.0388145	0.319734	Stable
9530018F02Rik	-1.22369	-1.48155	0.0388848	0.320123	Stable
1700010I14Rik	-0.867243	-0.787012	0.0389373	0.320298	Stable
Tspan8	-1.21659	1.47768	0.0389605	0.320298	Stable
Tbccd1	0.459044	4.05534	0.0389755	0.320298	Stable
Gstp2	-0.740757	1.95881	0.0390636	0.320568	Stable
Gm14296	1.13675	0.339147	0.0390715	0.320568	Stable
Arl4a	-0.544977	6.22214	0.0390778	0.320568	Stable
Asb4	-1.03474	-0.971803	0.03913	0.320806	Stable
Tmc8	-0.5953	1.44461	0.0391878	0.321089	Stable
Bdh1	0.46352	8.4496	0.039228	0.321122	Stable
Arrdc2	-0.568786	3.16957	0.0392581	0.321122	Stable
Tlr4	-0.689868	0.796823	0.0392614	0.321122	Stable
Psma5	0.527391	5.97432	0.0395989	0.323691	Stable
Csf2ra	-0.555098	2.23585	0.0396712	0.324091	Stable
Aspdh	0.552099	6.91491	0.0397729	0.32473	Stable
Gcsh	0.494671	6.17781	0.0398817	0.325427	Stable
Crybg1	0.547004	4.54074	0.0400967	0.326987	Stable
Cenps	-1.6804	-2.57911	0.0401717	0.327406	Stable
Dcaf11	0.465213	8.3407	0.0402766	0.328068	Stable
Clip2	-0.66348	2.21499	0.0403064	0.328118	Stable
Rcor3	0.494613	2.3852	0.0403466	0.328252	Stable
Lactb2	0.462929	7.57267	0.0404164	0.328627	Stable
Sfxn2	0.427485	5.63792	0.0404545	0.328633	Stable
Psma1	0.480026	6.75609	0.0405119	0.328633	Stable
Mcub	-1.6837	-1.75356	0.0405173	0.328633	Stable
Zfp945	0.511669	2.81515	0.0405392	0.328633	Stable
Kifc1	-1.23763	-0.977806	0.0405447	0.328633	Stable
Fbln7	-1.10905	-0.748188	0.0405596	0.328633	Stable
Syt7	-0.705293	0.523314	0.040599	0.328756	Stable
Mcemp1	-1.34232	-2.29259	0.0406224	0.328756	Stable
Flt3	-1.00136	-0.893463	0.0406863	0.329081	Stable
Mylk3	0.910444	-1.04252	0.0407351	0.329283	Stable
Eif2ak2	0.566978	3.61703	0.0407699	0.329372	Stable
Fmo2	-0.865597	4.95867	0.0408661	0.329957	Stable
Chmp4c	-0.582174	1.57402	0.0409347	0.330318	Stable
Irf8	-0.531255	3.096	0.0409672	0.330388	Stable
Evc	-0.647849	0.722854	0.0409995	0.330456	Stable
Dennd2a	0.532443	1.95143	0.0410779	0.330895	Stable
Dnm3	-1.06321	-1.28837	0.0411392	0.331196	Stable
Aoc2	-0.898924	-0.216996	0.0412933	0.332243	Stable
Vmn1r90	1.03658	-1.5033	0.0414338	0.333055	Stable
Sema3d	0.732906	0.773084	0.041447	0.333055	Stable
Repin1	0.431323	5.42881	0.0414664	0.333055	Stable
Mat2a	-0.467658	6.42305	0.0415887	0.333723	Stable
Mindy1	0.413154	6.75787	0.0415978	0.333723	Stable
Icam1	-0.460966	4.05178	0.0416607	0.334034	Stable
Bicc1	-0.793014	1.78321	0.0417367	0.334387	Stable
Cacna1c	1.57289	-2.17913	0.0417531	0.334387	Stable
Trim30d	0.631237	2.44932	0.0418403	0.334892	Stable
Slc25a21	0.539853	2.81159	0.0419333	0.33539	Stable
Gm12258	0.836876	0.162584	0.041951	0.33539	Stable
Ift122	-0.597982	1.86088	0.0420144	0.335703	Stable
Asb7	0.49365	3.05352	0.0420856	0.335766	Stable
Lgals3	-1.06593	3.64219	0.0420945	0.335766	Stable
Dusp8	-0.876877	0.492071	0.0421037	0.335766	Stable
Ddx39b	-0.435359	5.67649	0.0421194	0.335766	Stable
Epb41l3	-0.807939	0.886027	0.0421734	0.336004	Stable
Rad51b	-1.06625	3.36203	0.0422264	0.336093	Stable
Syce2	0.496109	2.31332	0.0422404	0.336093	Stable
Gjb1	0.493376	9.40988	0.0422575	0.336093	Stable
Pop1	-0.521566	2.96747	0.0422902	0.33616	Stable
Gclc	-0.554991	8.24321	0.0424634	0.337343	Stable
Cttnbp2	-1.38067	-1.90563	0.0424906	0.337365	Stable
Nsun3	0.497805	3.5754	0.0425397	0.337561	Stable
Serpina10	0.589551	7.24159	0.0425919	0.337782	Stable
Cd5	-0.98257	-1.72281	0.0426732	0.338233	Stable
Crtap	-0.596135	2.96811	0.04273	0.338489	Stable
Itgal	-0.685927	3.4886	0.042831	0.339095	Stable
Tnip1	-0.445718	4.13784	0.0429718	0.339665	Stable
Syt15	0.799079	-0.75532	0.0429734	0.339665	Stable
Fam180a	-0.931418	0.18211	0.0429928	0.339665	Stable
Dpyd	0.694583	8.33106	0.043021	0.339665	Stable
Dlec1	-1.13623	0.878258	0.0430257	0.339665	Stable
Rcc1	-0.495716	2.95879	0.0431306	0.340299	Stable
Ccr7	-1.07414	0.0236981	0.0432394	0.340954	Stable
Rph3al	-0.540579	1.36961	0.0432629	0.340954	Stable
Ackr2	0.581195	1.75193	0.0432987	0.341042	Stable
Eya4	-1.26001	-2.09867	0.0434621	0.342134	Stable
Gse1	1.18665	2.43277	0.0436222	0.343063	Stable
Zfp626	0.533359	1.77026	0.0436296	0.343063	Stable
Sp140	-0.571408	1.89531	0.0437098	0.343498	Stable
Src	-0.648983	1.11419	0.0437553	0.34366	Stable
Iigp1	0.474736	8.38175	0.0438013	0.343827	Stable
Mdm1	-0.760934	-0.187035	0.043887	0.344304	Stable
Tfdp2	0.553587	3.6996	0.0439552	0.344461	Stable
Chpt1	0.452922	7.48936	0.043963	0.344461	Stable
Mvb12b	-0.622949	1.56313	0.0439816	0.344461	Stable
Zfp493	-0.625679	0.376716	0.0440489	0.344635	Stable
Kdf1	0.565748	2.31409	0.0440538	0.344635	Stable
Ccdc149	-0.642412	1.38602	0.0441283	0.345024	Stable
Dbr1	0.457145	2.90386	0.0441791	0.345217	Stable
Aldh18a1	-0.793227	0.391822	0.044203	0.345217	Stable
6430571L13Rik	0.729149	-0.240387	0.0442331	0.345257	Stable
Dnajc18	-0.442704	3.2668	0.0442971	0.345267	Stable
Tbxas1	-0.649705	1.14158	0.0443142	0.345267	Stable
Zbtb7b	0.44782	6.37484	0.0443196	0.345267	Stable
B3galt1	0.716102	3.49099	0.0443341	0.345267	Stable
Mocs1	0.45219	6.73038	0.044462	0.345943	Stable
2021-03-01	-0.797292	1.26608	0.0444709	0.345943	Stable
Arl5a	0.479636	6.15544	0.044632	0.346627	Stable
9130023H24Rik	0.589311	1.40045	0.0446393	0.346627	Stable
Spi1	-0.616916	3.09131	0.0446561	0.346627	Stable
Kcng2	-1.16018	-1.67289	0.0446826	0.346627	Stable
5730480H06Rik	0.586197	1.89729	0.0447021	0.346627	Stable
H2-M2	-1.72893	-1.31314	0.044709	0.346627	Stable
Car13	-1.01547	-1.06958	0.0448232	0.347046	Stable
Manf	0.617747	6.41199	0.044838	0.347046	Stable
2310007B03Rik	-1.40159	-1.48857	0.0448383	0.347046	Stable
Gng2	-0.606619	1.18294	0.0448989	0.347292	Stable
Idua	-0.4732	2.98652	0.0449203	0.347292	Stable
Las1l	-0.415033	5.29412	0.0449508	0.347334	Stable
Gm11437	0.658212	1.03691	0.0450054	0.347561	Stable
Ublcp1	0.44404	3.50915	0.0451007	0.347848	Stable
Spsb1	-0.74851	0.276944	0.0451115	0.347848	Stable
Lpxn	-0.695917	1.19528	0.0451239	0.347848	Stable
Ighv1-18	1.40185	-2.5572	0.0451748	0.347848	Stable
Plxnb3	-0.984494	-1.94767	0.045202	0.347848	Stable
6430573F11Rik	0.496929	2.23625	0.0452117	0.347848	Stable
Trim12a	0.522106	2.71194	0.0452184	0.347848	Stable
Itgbl1	-0.907256	-0.616959	0.0452717	0.347868	Stable
Srgap2	-0.494535	3.97073	0.0452758	0.347868	Stable
Daxx	0.442649	4.13875	0.0452976	0.347868	Stable
Slc10a6	-0.971823	-0.644373	0.0453422	0.347868	Stable
Icos	-0.787321	-0.271406	0.0453468	0.347868	Stable
Lgals8	0.466976	6.65563	0.0454268	0.348277	Stable
Scpep1	-0.466748	5.17662	0.0454505	0.348277	Stable
Tipin	0.519983	2.08168	0.0454757	0.348278	Stable
Sorl1	-0.646012	0.845332	0.0455885	0.348949	Stable
1700037H04Rik	0.554819	2.0212	0.0456411	0.348994	Stable
Tjp3	-0.481064	5.52469	0.0456855	0.348994	Stable
Kif20b	-1.08346	-0.736372	0.0456864	0.348994	Stable
Nags	0.493153	6.45865	0.0457028	0.348994	Stable
Acot3	-0.749637	6.80262	0.0457205	0.348994	Stable
Rfc3	0.621342	2.30888	0.0458081	0.349426	Stable
Cubn	-1.36143	-2.22749	0.045844	0.349426	Stable
Kansl2	0.410071	4.61184	0.0458528	0.349426	Stable
Ifih1	0.518594	4.79344	0.0459318	0.349817	Stable
Ripply1	1.04877	-1.36763	0.0459547	0.349817	Stable
Cd24a	-0.911913	1.78353	0.0459906	0.349898	Stable
Spint2	-0.574065	6.96459	0.0461409	0.350689	Stable
Plcb2	-0.580415	0.711459	0.0461452	0.350689	Stable
Impdh1	-0.499466	2.01413	0.0463186	0.351813	Stable
Ggact	0.548564	6.18087	0.0463492	0.351852	Stable
Ldha	0.485132	10.4565	0.0463947	0.352005	Stable
Saa2	-1.08702	3.81334	0.0465174	0.352452	Stable
Pax9	1.12809	-2.29863	0.0465263	0.352452	Stable
Plppr1	1.44861	-2.46005	0.0465301	0.352452	Stable
Lgalsl	-0.445619	4.64861	0.0466326	0.352881	Stable
Ttc26	-0.943264	-1.28386	0.0466562	0.352881	Stable
Cyp2d9	0.461591	10.617	0.0466645	0.352881	Stable
Spa17	-1.03915	-0.97397	0.0466887	0.352881	Stable
Fcer1g	-0.683995	3.28859	0.0467325	0.353019	Stable
Hif3a	-1.20505	-1.94372	0.0468025	0.353277	Stable
Tbx6	1.04829	-1.93854	0.0468354	0.353277	Stable
Exoc3l2	0.460876	3.22136	0.0468432	0.353277	Stable
Dcdc2b	-0.706949	-0.223421	0.0468696	0.353284	Stable
Lsp1	-0.662592	2.28467	0.0469409	0.353592	Stable
Apol7a	0.52226	6.44721	0.0469616	0.353592	Stable
Wsb1	0.612201	4.40769	0.0471458	0.354785	Stable
Fbxo44	-0.536655	2.55086	0.0472175	0.355132	Stable
Dkk3	-0.719577	1.36312	0.0472436	0.355136	Stable
1110059G10Rik	0.49486	3.25353	0.0472989	0.355225	Stable
Spc24	0.660041	3.13654	0.0473069	0.355225	Stable
Siae	-0.518941	5.45611	0.0474336	0.355385	Stable
Pygb	-0.505649	2.5243	0.0474443	0.355385	Stable
Parp10	0.42108	4.57347	0.0474479	0.355385	Stable
Fgg	0.438604	11.6117	0.0474484	0.355385	Stable
Fgd3	-0.653798	0.49789	0.0474566	0.355385	Stable
Slc15a4	-0.402579	4.42532	0.0474876	0.355425	Stable
Fdxacb1	0.552956	2.29541	0.0475755	0.355826	Stable
Stk26	-0.923686	-1.74895	0.0476159	0.355826	Stable
Traf1	-1.05085	-0.335558	0.0476376	0.355826	Stable
Nat14	-0.991891	-0.786865	0.0476448	0.355826	Stable
Mfap4	-0.876729	1.17587	0.0476737	0.355826	Stable
Cd3e	-1.00108	-0.447264	0.0476955	0.355826	Stable
Npm1	-0.436641	7.12554	0.0477223	0.355834	Stable
Klk1	-2.64664	2.76759	0.0477729	0.35602	Stable
Cyb5r1	-0.456286	2.85515	0.0478169	0.356085	Stable
Srr	0.453204	5.44759	0.0478331	0.356085	Stable
Acrbp	-0.653192	0.966842	0.0479637	0.356865	Stable
Ccl6	-0.679305	3.53851	0.0480108	0.356938	Stable
Comtd1	-0.746606	3.57872	0.0480349	0.356938	Stable
Stat3	0.460956	6.43487	0.0480508	0.356938	Stable
Ints6	-0.551442	3.98668	0.0481686	0.357561	Stable
Slc35b3	0.469058	3.15365	0.0481995	0.357561	Stable
Disp1	-0.648953	1.01404	0.0482123	0.357561	Stable
Rab8b	-0.523798	2.22275	0.0484518	0.358834	Stable
Ugcg	0.528403	4.53706	0.048463	0.358834	Stable
Bahcc1	0.783701	2.59599	0.0484702	0.358834	Stable
Eme2	-0.56863	2.15894	0.0485211	0.358834	Stable
Bcor	0.634651	3.89207	0.0485483	0.358834	Stable
Pf4	1.02507	-0.320482	0.0485799	0.358834	Stable
Gpi1	-0.431415	7.74817	0.0485866	0.358834	Stable
Kcnk13	-0.683538	-0.184186	0.0486043	0.358834	Stable
Pald1	0.410371	3.66376	0.0486407	0.358834	Stable
Ripk2	0.468829	2.70012	0.0486647	0.358834	Stable
Btk	-0.601554	0.532901	0.0486691	0.358834	Stable
Adra2a	-1.04052	-0.0275176	0.0487356	0.35903	Stable
Sidt1	-1.11832	-1.9157	0.0487683	0.35903	Stable
Dok2	-0.607006	1.54899	0.0487735	0.35903	Stable
Tob2	-0.491343	5.2568	0.048831	0.359176	Stable
Zfp933	0.540062	1.57441	0.0488453	0.359176	Stable
Adap1	-0.791756	0.479494	0.0489779	0.359871	Stable
Papss1	-0.455413	3.23131	0.0489918	0.359871	Stable
Lpar6	0.436072	3.96196	0.0490582	0.360168	Stable
Anks4b	0.464557	5.07449	0.0492035	0.360858	Stable
Col6a5	-1.46684	-1.05585	0.0492043	0.360858	Stable
Cyp2c68	0.512227	7.80367	0.0493858	0.361877	Stable
Rnf138	0.438001	3.652	0.0493956	0.361877	Stable
Rec114	1.42845	-1.10088	0.0494243	0.361895	Stable
Dmbt1	-2.46378	4.1186	0.0495434	0.362519	Stable
Gm47962	1.06589	-1.91338	0.0495618	0.362519	Stable
Boc	-1.18528	-1.79353	0.0496823	0.363161	Stable
AC156016.1	1.47767	-2.23413	0.049702	0.363161	Stable
Edc3	0.416978	3.70212	0.0498171	0.363803	Stable
Rassf2	-0.714393	1.02091	0.0498519	0.363803	Stable
Gm48878	0.836947	-0.258049	0.0498688	0.363803	Stable
1810010H24Rik	0.525917	2.11675	0.0499031	0.363862	Stable
Elmo1	-0.660753	0.410853	0.0499956	0.364227	Stable
Cd2	-0.848223	-0.329265	0.0500148	0.364227	Stable
Gpt2	0.449256	8.69036	0.0500391	0.364227	Stable
H3f3b	0.447627	7.36613	0.0500584	0.364227	Stable
Ripk4	-0.47438	2.74481	0.0501212	0.364492	Stable
Zkscan17	0.452671	4.81058	0.0501913	0.364629	Stable
Epop	0.756362	1.65366	0.0502025	0.364629	Stable
Serpind1	0.425045	9.06545	0.0502191	0.364629	Stable
Cadm4	0.576791	2.50507	0.0503841	0.365635	Stable
Zfp334	0.573019	0.612482	0.050503	0.366305	Stable
Ppp1r3c	0.474532	6.42073	0.0505863	0.366718	Stable
Naip1	-1.09601	-0.646553	0.0506749	0.367167	Stable
Ckap2	-1.22789	-1.0303	0.0507135	0.367255	Stable
Cbfb	0.488109	3.67653	0.0508754	0.368234	Stable
Nt5e	0.559379	2.98947	0.0509824	0.368816	Stable
Zfp961	0.498064	2.6769	0.0510309	0.368974	Stable
Ano10	-0.422331	3.95097	0.0510868	0.369083	Stable
Cilp	-1.15722	-0.60798	0.0510994	0.369083	Stable
Naip5	-0.687404	0.980783	0.0512061	0.369662	Stable
Gm47283	-1.38239	-1.17702	0.0512794	0.369997	Stable
Cln3	-0.425241	4.14221	0.0514356	0.370797	Stable
Morc4	-0.801504	1.75833	0.0514438	0.370797	Stable
Ankrd1	-1.51396	-1.97493	0.0514931	0.370959	Stable
Tmsb4x	-0.71268	6.6552	0.0515752	0.371166	Stable
BC034090	-1.18079	-2.17111	0.0515754	0.371166	Stable
Cald1	0.524337	7.66956	0.0516162	0.371266	Stable
Mlph	-0.726685	0.235482	0.0517392	0.371858	Stable
Tigd2	0.423203	3.65889	0.0517522	0.371858	Stable
Gna15	-1.10817	-0.967424	0.051929	0.372935	Stable
Gypc	-0.476921	3.36412	0.0520709	0.37376	Stable
Treml2	-0.995138	-1.38923	0.0521054	0.373814	Stable
Aldh1b1	0.64124	5.16619	0.0521789	0.374147	Stable
Zfp938	0.537337	1.96296	0.0522941	0.374779	Stable
Kbtbd11	-0.829912	-0.435191	0.0523739	0.374964	Stable
Bcl3	0.59828	4.31348	0.0523741	0.374964	Stable
Ddhd2	-0.506472	4.65887	0.0524746	0.375489	Stable
Fh1	0.490113	7.88782	0.0526978	0.37687	Stable
Lmf2	-0.436203	5.21058	0.0527221	0.37687	Stable
Srebf1	0.466656	5.79825	0.0528401	0.377377	Stable
Creb3l2	-0.537096	3.77239	0.0528474	0.377377	Stable
Atf5	0.465843	9.02574	0.0529209	0.377436	Stable
Cdkn1c	-0.641315	1.83193	0.0529531	0.377436	Stable
Dock11	-0.712593	0.324063	0.0529705	0.377436	Stable
Adap2	0.681566	4.0674	0.0529769	0.377436	Stable
Fth1	-0.493424	11.5765	0.0530154	0.377436	Stable
Dkc1	0.499547	3.62462	0.0530348	0.377436	Stable
Scd1	-0.706569	11.4645	0.0530467	0.377436	Stable
Ctse	-1.15988	-0.190941	0.0531128	0.377712	Stable
Psmc2	0.437205	6.68549	0.0531684	0.377913	Stable
Zfp820	0.541186	1.08623	0.0533078	0.378614	Stable
Cacng7	-0.678834	0.416455	0.0533216	0.378614	Stable
Gm38300	-0.821322	-0.784253	0.0533658	0.378733	Stable
Man2b1	-0.433887	7.04949	0.0534068	0.378829	Stable
Tlnrd1	-0.430662	3.07245	0.0536131	0.380098	Stable
Csrp3	0.585397	4.66907	0.053835	0.381368	Stable
Kif11	-0.8239	-0.200382	0.0538542	0.381368	Stable
Zfp81	0.587332	1.17693	0.0538749	0.381368	Stable
Espl1	-1.22361	-1.50433	0.0539625	0.381793	Stable
Smad1	0.417077	3.43827	0.0539947	0.381825	Stable
P2ry4	1.53383	0.867567	0.0540336	0.381905	Stable
Ddit3	-0.559955	2.35649	0.0540902	0.381965	Stable
Dhx35	0.472207	2.45894	0.0541155	0.381965	Stable
Aldh3a2	0.441586	9.22849	0.0541249	0.381965	Stable
Gna12	0.438657	7.21231	0.0542991	0.3829	Stable
Armc9	-0.549531	2.28786	0.0543275	0.3829	Stable
Gprc5a	-1.41959	-2.32467	0.054381	0.3829	Stable
Zadh2	0.472803	6.09773	0.0543992	0.3829	Stable
Sclt1	-0.460505	2.50924	0.0543996	0.3829	Stable
Slc7a7	-0.537187	1.77747	0.0544233	0.3829	Stable
Mocs2	0.450464	6.67091	0.0544514	0.382903	Stable
Mup5	3.53084	1.21512	0.0545399	0.383331	Stable
Sun1	0.473465	3.4953	0.0547428	0.384467	Stable
Fzd5	0.515701	2.56085	0.0547571	0.384467	Stable
Cyp2j6	0.412685	5.65412	0.054886	0.385176	Stable
Slfn9	0.730667	1.23164	0.0549524	0.385447	Stable
Ccdc92	-1.40827	-2.07207	0.0550022	0.385529	Stable
Pdzk1	0.456033	4.70608	0.0550199	0.385529	Stable
Tgfb1	-0.515379	3.77107	0.055065	0.38565	Stable
Nkg7	-1.07293	0.0384995	0.055145	0.385875	Stable
Inhbb	-0.826909	2.3205	0.0551547	0.385875	Stable
Carmil1	0.718236	2.16012	0.0551808	0.385875	Stable
Id2	0.548033	6.7684	0.0552269	0.386003	Stable
Kif3c	-0.512668	2.34774	0.0552983	0.386306	Stable
Map4k1	-0.782628	0.0919445	0.0553811	0.38669	Stable
Zfp85	0.614136	1.34655	0.0555059	0.38735	Stable
Brip1	0.788389	0.198887	0.0555317	0.38735	Stable
Lhfpl2	0.486277	2.93317	0.0556919	0.388272	Stable
Ppp1r1b	-0.582526	2.96819	0.0557483	0.388344	Stable
Sik1	0.710469	3.91957	0.0557907	0.388344	Stable
St6galnac3	0.55489	0.426788	0.0557966	0.388344	Stable
Hacd2	-0.405409	6.02843	0.0558144	0.388344	Stable
Vegfa	0.540876	5.78158	0.056096	0.389951	Stable
Gstt1	-0.515527	7.93232	0.0561017	0.389951	Stable
Bex4	-0.995274	-1.42932	0.0561892	0.390362	Stable
Ccna2	-0.920447	-0.339951	0.0562988	0.390928	Stable
Akap17b	0.564074	1.84056	0.0563468	0.39097	Stable
Fgb	0.403962	11.7437	0.0564071	0.39097	Stable
Chd1l	0.43002	2.8046	0.0564163	0.39097	Stable
Hamp2	-0.826028	3.71855	0.0564179	0.39097	Stable
Zfp609	0.7505	3.4917	0.0565237	0.391428	Stable
Fn3krp	0.420946	2.98421	0.0565482	0.391428	Stable
[truncated: 11,840 more rows]
