# Supplementary material for: Gypenosides Prevent and Dissolve Cholesterol Gallstones by Modulating the Homeostasis of Cholesterol and Bile Acids
Source: Front Med (Lausanne). 2022 Apr 4;9:818144. doi: 10.3389/fmed.2022.818144 (PMC9013900; doi:10.3389/fmed.2022.818144)
Supplement: Supplementary Table 2 — Differentially expressed genes in the GPs and LD groups. [file Table_2.xls]

## Sheet: Supplemental Table S2 GP_vs_LD_
	logFC	logCPM	PValue	FDR
Mup13	5.54004	5.27236	2.95183e-12	4.08504e-08	Up
Dio3	-3.94879	-1.11101	6.34382e-11	3.92707e-07	Down
Nnmt	3.46917	6.5661	8.51306e-11	3.92707e-07	Up
AL591207.1	-2.39438	1.83226	2.5542e-10	8.83689e-07	Down
Mup12	9.54334	8.65749	9.19911e-10	2.54613e-06	Up
Mup1	7.06694	4.12317	4.39479e-09	9.2842e-06	Up
Fam83a	4.40136	-0.0172918	4.69611e-09	9.2842e-06	Up
Mup19	6.30985	4.27686	1.04821e-08	1.81328e-05	Up
Mup15	8.35622	5.58841	1.42728e-08	2.18238e-05	Up
Capn8	4.21174	0.190821	1.57698e-08	2.18238e-05	Up
Mup17	6.70859	9.41763	2.03905e-08	2.56532e-05	Up
Igkv4-57	-4.05326	-1.17821	3.25852e-08	3.75789e-05	Down
Cyp3a16	4.50295	0.514178	4.40755e-08	4.69201e-05	Up
Mup14	5.13243	5.55076	1.23384e-07	0.000121965	Up
Scara5	2.89067	0.757057	1.54725e-07	0.000142749	Up
Gm33543	1.1806	4.73549	2.71253e-07	0.000234617	Up
Acmsd	2.09076	3.90384	3.30468e-07	0.000269021	Up
Cyp8b1	3.93096	8.51789	3.70878e-07	0.000285143	Up
E030018B13Rik	2.9198	0.279087	5.7608e-07	0.000419598	Up
Obp2a	5.32321	-0.374314	6.96754e-07	0.000482119	Up
Mup2	4.92596	1.59544	7.99045e-07	0.000526571	Up
Mmd2	2.82661	-0.251919	1.13819e-06	0.000710029	Up
Slc15a5	2.27924	1.14457	1.18005e-06	0.000710029	Up
Mup18	5.64045	5.46577	1.57961e-06	0.000884223	Up
Susd4	3.32484	2.92003	1.59734e-06	0.000884223	Up
Mup6	3.52978	-1.42695	1.75248e-06	0.000932791	Up
Aldoc	1.7845	3.2964	1.8347e-06	0.000940387	Up
Slc22a7	2.5194	1.28016	1.90277e-06	0.000940445	Up
Aldh1b1	1.5962	5.16619	2.08012e-06	0.000970647	Up
Elovl3	4.23009	6.73091	2.10416e-06	0.000970647	Up
Olig1	1.90913	1.31562	3.05048e-06	0.00136179	Up
Dct	4.02546	-0.258959	3.21644e-06	0.00139101	Up
9130409I23Rik	1.23427	3.76435	3.93944e-06	0.00163074	Up
Gnat1	1.25704	3.19367	4.00644e-06	0.00163074	Up
D16Ertd472e	1.27193	1.64236	5.15474e-06	0.00203609	Up
Mup9	6.00667	-0.107099	5.34486e-06	0.00203609	Up
Mup7	6.59792	9.62911	5.44369e-06	0.00203609	Up
Cyp7b1	1.81921	6.31695	7.61935e-06	0.00277485	Up
Slco1a1	2.33666	7.02334	9.48163e-06	0.00330905	Up
Igkv3-2	-4.59831	-1.26856	9.64065e-06	0.00330905	Down
Mup16	7.02359	7.23042	1.00111e-05	0.00330905	Up
Mup10	4.89581	6.13341	1.00426e-05	0.00330905	Up
Ptk6	4.71421	-2.72025	1.1684e-05	0.00375356	Up
Ocstamp	1.90492	0.489419	1.19342e-05	0.00375356	Up
Baiap3	-2.39509	-1.70146	1.27385e-05	0.0039175	Down
Pik3r5	-1.66486	0.561156	1.43123e-05	0.00430581	Down
Gm14288	1.77987	0.122305	1.46734e-05	0.00432054	Up
Pitx3	3.8127	0.458111	1.57468e-05	0.00454001	Up
Ctse	-2.74364	-0.190941	1.84431e-05	0.00520887	Down
Tff3	4.52851	1.50825	1.90959e-05	0.00528535	Up
Tiam2	1.28994	2.90092	2.32241e-05	0.00630193	Up
Nat8f5	2.73926	0.221291	2.7616e-05	0.00731803	Up
Adam11	-1.92944	3.76429	2.80263e-05	0.00731803	Down
Mup3	1.63836	12.0115	2.9069e-05	0.00744974	Up
Jchain	-1.67114	1.64442	3.03583e-05	0.00754029	Down
Onecut1	1.8982	2.97469	3.05121e-05	0.00754029	Up
Sqle	1.67676	2.5938	3.10881e-05	0.00754786	Up
Mycl	1.17156	2.09146	3.3042e-05	0.00788394	Up
Cela2a	-8.99196	6.14014	3.42524e-05	0.00803421	Down
Ctrl	-8.46228	4.79425	3.999e-05	0.00922368	Down
Ptpn22	-1.48588	0.382087	4.12984e-05	0.00936932	Down
Xlr4a	3.63342	-0.24783	4.61072e-05	0.0102088	Up
Pla2g7	-1.13731	2.79773	4.64741e-05	0.0102088	Down
Rdh16f2	1.33918	5.80464	5.10942e-05	0.0110483	Up
Treh	2.05688	0.681985	5.20732e-05	0.0110868	Up
Mt1	2.23759	6.0378	5.48426e-05	0.0114995	Up
Dntt	2.6316	1.09849	5.91359e-05	0.0122146	Up
Igkv3-12	-3.52641	-2.1023	6.55412e-05	0.01332	Down
Adh4	1.43794	6.03601	6.64122e-05	0.01332	Up
Hsbp1l1	1.82314	-0.252534	7.26123e-05	0.0143555	Up
Afp	1.64277	0.506581	7.84913e-05	0.0152992	Up
Mt2	2.48151	4.08155	8.39995e-05	0.0158405	Up
Slc43a1	1.2254	2.65943	8.45034e-05	0.0158405	Up
Mup8	4.21195	1.55905	8.47022e-05	0.0158405	Up
Msmo1	1.39491	4.39149	8.88089e-05	0.016387	Up
Inhbb	-1.72297	2.3205	9.34809e-05	0.0167597	Down
Hsd3b5	3.41176	3.73913	9.39776e-05	0.0167597	Up
Igkv9-120	-3.19475	-1.85752	9.44615e-05	0.0167597	Down
Adgre1	-1.08874	4.28224	0.000110462	0.019345	Down
Igfbp1	-1.43723	7.48737	0.000111829	0.019345	Down
Ighv8-8	-3.96041	-1.85784	0.000113468	0.0193862	Down
Fyb2	1.02621	3.28777	0.000117794	0.0198798	Up
Adrb1	-1.53358	-0.0978044	0.000119236	0.0198809	Down
Mthfr	-0.874462	4.77844	0.000123136	0.0202125	Stable
Csad	-1.13378	7.71048	0.000124147	0.0202125	Down
Idi1	1.25434	2.7556	0.00013744	0.0221167	Up
Igkv12-41	-3.01778	-2.44858	0.000147959	0.023474	Down
Nsdhl	1.30367	3.14978	0.000150292	0.023474	Up
Gm14327	1.38582	0.758179	0.000150963	0.023474	Up
Dpy19l3	1.48625	1.96316	0.000163403	0.025126	Up
Alas1	1.12415	9.22961	0.000175277	0.0266555	Up
Sarnp	1.19271	2.12531	0.000189126	0.0282313	Up
Cd6	-1.88108	-1.08555	0.000189718	0.0282313	Down
Gm37376	1.30608	4.49493	0.000197664	0.0288219	Up
Hist1h2ac	3.0196	-1.97482	0.000197853	0.0288219	Up
Hsd17b11	-0.959403	9.03439	0.000200248	0.0288669	Stable
Sult1b1	1.05983	4.31189	0.000205463	0.0293134	Up
Car1	1.70758	1.16251	0.000208249	0.0294078	Up
Urad	1.414	4.34843	0.000212893	0.0297599	Up
Cyp51	1.25218	5.12977	0.000224532	0.031073	Up
Pik3cd	-0.99359	2.13553	0.000226967	0.0310989	Stable
Kcnj9	-2.4159	-2.46365	0.000269912	0.0360951	Down
Crygn	2.16212	0.298541	0.000271417	0.0360951	Up
Mup11	3.45062	6.3055	0.000272925	0.0360951	Up
Hunk	1.1644	1.06859	0.000273863	0.0360951	Up
Tcf24	-2.49437	1.66989	0.000277081	0.0361747	Down
Etnk2	1.0566	8.2266	0.000294101	0.038038	Up
Thrsp	1.41591	4.0192	0.000313272	0.0395752	Up
Syk	-0.944877	2.54149	0.000314596	0.0395752	Stable
Sox18	-0.830856	3.29222	0.000316006	0.0395752	Stable
Nat8	1.72536	2.44774	0.00031986	0.0395752	Up
Gm21320	3.22154	9.57412	0.000320285	0.0395752	Up
Stard4	0.923792	4.69985	0.000323994	0.0396792	Stable
Klk1	-5.45318	2.76759	0.000326881	0.0396817	Down
Hist2h3c2	2.29822	-0.910667	0.000333166	0.0400928	Up
Lilrb4a	-1.76658	-1.32787	0.000351882	0.0419801	Down
Fst	1.79196	1.68147	0.00035807	0.0423532	Up
Igkv1-117	-2.20152	-1.35363	0.000370704	0.043476	Down
Pnliprp1	-7.84425	4.8527	0.000375825	0.0436844	Down
Trim7	0.971283	1.99306	0.000378794	0.0436844	Stable
Cd5l	-0.927592	7.35686	0.00038905	0.0444964	Stable
Hist1h4d	2.32228	-2.237	0.000400217	0.0453983	Up
Mcm10	1.05177	5.1907	0.000416381	0.0467694	Up
Gm37736	3.51259	-2.71865	0.000421421	0.0467694	Up
Lancl1	0.79437	4.66915	0.000422442	0.0467694	Stable
Vsig4	-0.836821	4.82492	0.000443784	0.0487422	Stable
S100a10	1.53285	7.07023	0.000455025	0.0495834	Up
Csf1r	-0.979593	5.82277	0.000463948	0.0501607	Stable
Wfdc21	1.65585	7.35394	0.000475549	0.0506003	Up
Kyat1	0.891505	6.68097	0.000479549	0.0506003	Stable
Syn1	-1.81818	-1.00505	0.000481325	0.0506003	Down
2410131K14Rik	0.991108	3.40811	0.000483871	0.0506003	Stable
Gbp8	-1.14024	1.02906	0.000486295	0.0506003	Down
Dmbt1	-4.85214	4.1186	0.000492993	0.0509144	Down
Irak3	-1.1697	0.177455	0.000510824	0.0521813	Down
Rfesd	0.855091	3.0463	0.000512801	0.0521813	Stable
Isoc2b	1.22845	5.02924	0.000521555	0.0526847	Up
Itih5	1.03665	3.46017	0.000529574	0.053107	Up
Gimap3	-1.06766	1.39869	0.000541204	0.0538829	Down
Pirb	-0.962449	2.38413	0.000546334	0.0540051	Stable
Rad51b	-1.8483	3.36203	0.000561723	0.0551325	Down
Gm5150	-1.36341	-0.281263	0.000592489	0.0564963	Down
Orm1	1.21276	9.15077	0.000592734	0.0564963	Up
2200002D01Rik	1.52993	2.94668	0.000596485	0.0564963	Up
Bank1	-1.15975	0.619617	0.000598088	0.0564963	Down
Gzmb	-1.66786	-0.214396	0.000598743	0.0564963	Down
Zkscan7	1.49727	3.49206	0.000600113	0.0564963	Up
Gm5617	1.51133	4.94645	0.000605534	0.0566215	Up
Sec61g	1.82206	3.82302	0.000624008	0.0576954	Up
P2ry13	-1.02125	1.52131	0.000626447	0.0576954	Down
Csf3r	-1.10378	1.14869	0.000629889	0.0576954	Down
Serinc2	-0.940117	5.22398	0.000639037	0.0576954	Stable
Fitm1	1.10345	4.08851	0.00064248	0.0576954	Up
Fcgr3	-0.946632	3.20986	0.000643674	0.0576954	Stable
Phgdh	-1.96139	-1.21529	0.000646202	0.0576954	Down
Gm37881	2.00498	-0.407045	0.000667404	0.059178	Up
S100a8	1.81438	2.02477	0.000671971	0.059178	Up
9430083B18Rik	1.33897	-0.460741	0.000675636	0.059178	Up
Cnnm4	-1.17581	2.1358	0.000688717	0.0599443	Down
Tnnc1	1.71585	-0.106848	0.000697563	0.0603349	Up
Serpina12	2.32329	2.30568	0.0007306	0.0626113	Up
Rasal3	-1.21921	0.355723	0.000736887	0.0626113	Down
Igsf6	-1.10122	1.67342	0.000737455	0.0626113	Down
Nfam1	-0.91409	2.65427	0.000743664	0.0627535	Stable
Diablo	1.69245	-0.245638	0.000763049	0.063999	Up
AC110211.1	1.64719	0.0151163	0.000781167	0.064691	Up
Acnat2	1.29157	5.61163	0.000781684	0.064691	Up
Tchh	1.78305	-0.0801022	0.000785323	0.064691	Up
Tmod4	-1.09323	0.112126	0.000798953	0.0654243	Down
Cops9	1.69121	4.62828	0.000804295	0.0654744	Up
Mtmr11	1.39564	1.737	0.000836041	0.0672598	Up
Gck	-1.59063	5.67153	0.00083895	0.0672598	Down
Nt5dc2	-0.799475	3.59476	0.000840808	0.0672598	Stable
Pet100	1.85803	2.38671	0.000863087	0.0686452	Up
Igsf23	-1.29362	0.52883	0.0008724	0.0689894	Down
Gstm6	0.938942	5.99455	0.000892843	0.0702049	Stable
Dab1	-0.997334	2.31265	0.000905961	0.0708339	Stable
Fam187b	1.67189	1.60354	0.000915627	0.0711874	Up
Cenpm	2.20742	-0.926967	0.000948295	0.0733154	Up
Asl	0.826507	9.93445	0.000955755	0.0734816	Stable
Apom	1.16245	8.41042	0.000965239	0.0735996	Up
Cldn14	0.874046	3.01836	0.000967926	0.0735996	Stable
Ntmt1	1.14334	2.93129	0.00099397	0.075167	Up
Nlgn2	-1.06646	1.14958	0.00103748	0.078031	Down
Atpif1	1.36634	3.99328	0.00104341	0.078053	Up
Gzmm	1.71467	-2.10509	0.00109246	0.0812826	Up
Apon	0.875725	8.2356	0.00110874	0.0820527	Stable
Gm13212	-1.30074	-1.16361	0.00112223	0.0825258	Down
Tm7sf2	1.1351	6.86698	0.00112706	0.0825258	Up
Fkbp11	1.49637	2.99552	0.00113606	0.0825704	Up
Serpina1e	1.63508	10.4847	0.0011396	0.0825704	Up
Prkcq	-1.17903	0.718724	0.00116118	0.0836957	Down
Ugdh	0.739161	7.13876	0.00118671	0.0841787	Stable
Spatc1l	1.11192	0.776057	0.00118708	0.0841787	Up
Themis2	-0.906395	2.27083	0.0011912	0.0841787	Stable
Ppp1r14a	1.5542	0.580063	0.00119221	0.0841787	Up
Entpd1	-0.887617	2.69775	0.00120144	0.0843994	Stable
Tstd3	0.847731	3.27695	0.00123003	0.0859718	Stable
Brdt	1.14159	0.714121	0.00124056	0.086272	Up
Tlcd2	0.961964	4.32741	0.00125325	0.0866991	Stable
Clec4a1	-0.97361	1.47961	0.00125923	0.0866991	Stable
Vwa3b	1.12084	1.17963	0.00127808	0.0875608	Up
Prkch	-0.811343	2.31176	0.00129164	0.0879341	Stable
Leap2	2.10479	4.50833	0.00129623	0.0879341	Up
Apoc3	1.42156	10.5082	0.00131688	0.0888993	Up
Ajuba	0.988303	3.18756	0.00132493	0.0890082	Stable
Chrm3	1.75532	0.204486	0.00135375	0.0901217	Up
Ces2e	0.852271	7.72191	0.00135453	0.0901217	Stable
Slc23a1	0.814803	4.19319	0.00136545	0.0904139	Stable
Apbb1ip	-1.00642	1.49258	0.00139345	0.0915452	Down
Itgal	-1.09005	3.4886	0.0013984	0.0915452	Down
Tmem19	0.753417	6.75379	0.00140857	0.0915452	Stable
Fgd3	-1.07269	0.49789	0.001409	0.0915452	Down
Dctpp1	1.24715	4.82244	0.00142156	0.0919299	Up
Cacna1c	2.41249	-2.17913	0.00143968	0.0926688	Up
Nodal	1.56592	-1.09012	0.00146057	0.0935778	Up
Gfra2	-1.32922	0.138099	0.00149778	0.0955197	Down
Ctss	-0.792	5.43811	0.00154678	0.097761	Stable
Cyp3a11	0.723562	13.7314	0.00154705	0.097761	Stable
Setd7	-1.16102	3.45048	0.00156522	0.0982361	Down
Ms4a4b	-1.25646	0.245572	0.00156877	0.0982361	Down
Atp4a	2.16912	-1.46443	0.00158803	0.0989946	Up
Satb1	-1.22473	-0.350726	0.00164471	0.101635	Stable
Timd4	-0.954365	2.76031	0.00164507	0.101635	Stable
Sgsm1	1.76442	-0.975978	0.00165454	0.101765	Stable
Insc	1.30206	3.92023	0.00166867	0.10218	Stable
Adra2a	-1.69796	-0.0275176	0.00172236	0.105003	Stable
Tomm5	1.16647	4.63773	0.00175172	0.105906	Stable
Fbxo36	0.825826	3.06049	0.00175247	0.105906	Stable
Dtx1	-1.28288	-0.0699462	0.0017665	0.10629	Stable
Ehhadh	-1.24894	11.0217	0.00181039	0.108459	Stable
Cobl	0.890155	3.24879	0.00183187	0.109272	Stable
Kcnab3	-1.63688	-1.33756	0.00184639	0.109666	Stable
Usmg5	1.46693	5.59884	0.001857	0.109825	Stable
Ccdc148	-1.22627	0.634931	0.00187603	0.110478	Stable
Il2rb	-0.92684	1.61263	0.00189086	0.11088	Stable
Gm42879	1.43359	-0.689323	0.00190052	0.110976	Stable
Hspbap1	0.857812	1.45572	0.00191229	0.111194	Stable
Gpx6	1.78823	-0.818573	0.00195122	0.111986	Stable
Cyp17a1	0.921751	3.73511	0.00195474	0.111986	Stable
Il18bp	-0.762052	3.91508	0.0019574	0.111986	Stable
Grap2	-1.34291	-0.562001	0.0019593	0.111986	Stable
Fam229b	1.49906	-0.939204	0.00196665	0.111986	Stable
Bola2	1.59655	4.10901	0.00197446	0.111986	Stable
Igkv10-96	-1.60204	-1.33676	0.00198434	0.112087	Stable
Ighv1-72	-3.04767	-2.6784	0.00200631	0.112867	Stable
Igkv1-110	-2.02271	-0.685004	0.00203018	0.113605	Stable
Apoa4	1.90332	10.5527	0.00203584	0.113605	Stable
Tgtp2	-1.18943	0.382711	0.00207548	0.114899	Stable
P4ha1	-0.706851	3.76598	0.00207809	0.114899	Stable
Gch1	0.767578	7.62466	0.00208394	0.114899	Stable
Atp5k	1.50644	4.18366	0.00209275	0.114927	Stable
Zfp809	0.808406	3.723	0.00211985	0.115955	Stable
Orm2	1.24973	3.24885	0.00214199	0.116556	Stable
Aprt	1.08521	5.85204	0.00216401	0.116556	Stable
Tmem256	1.85807	5.79615	0.00216404	0.116556	Stable
Ly6d	2.23912	4.80653	0.00216452	0.116556	Stable
Enho	1.41881	2.42578	0.00224157	0.120237	Stable
Vnn1	-0.881015	7.84587	0.00226023	0.120398	Stable
Sdhaf1	1.32008	1.53587	0.00226344	0.120398	Stable
Ly9	-1.05121	1.41541	0.00227068	0.120398	Stable
Gdf15	-0.840936	4.11257	0.00228002	0.120432	Stable
Gm37503	2.18192	-2.41324	0.00229131	0.12046	Stable
Dock3	1.4088	0.0686086	0.00229796	0.12046	Stable
Laptm5	-0.718722	4.51097	0.00232058	0.121187	Stable
Gm43311	1.39098	-1.42261	0.00233836	0.121656	Stable
Pdgfa	1.13731	2.90137	0.00235897	0.122269	Stable
1700037H04Rik	0.842615	2.0212	0.00237125	0.122386	Stable
Fam71e1	1.1058	0.463771	0.00237891	0.122386	Stable
Tmem151a	-1.29943	-1.20428	0.0024535	0.125622	Stable
Bcl2l14	2.16605	-0.784097	0.00245997	0.125622	Stable
Wnk4	-0.92337	2.669	0.00249681	0.126709	Stable
Polr2l	1.2928	4.73971	0.00249957	0.126709	Stable
Acot1	-0.882286	8.84478	0.00252212	0.126888	Stable
Rpl10a	0.938027	8.32649	0.00252534	0.126888	Stable
Rit1	0.810399	4.27664	0.00253525	0.126888	Stable
Avpi1	1.18019	5.03702	0.00254425	0.126888	Stable
Selenbp2	0.854185	4.24073	0.00255317	0.126888	Stable
Nudt7	1.18245	7.58643	0.00257727	0.126888	Stable
Cela1	-2.99995	6.03628	0.00258503	0.126888	Stable
Trim2	0.696158	4.50946	0.00259553	0.126888	Stable
9430038I01Rik	0.922008	2.85214	0.00260464	0.126888	Stable
Fmc1	1.42305	3.99662	0.00260537	0.126888	Stable
Sycn	-8.75844	3.30993	0.00260795	0.126888	Stable
Gm42944	2.36169	-2.42206	0.00261313	0.126888	Stable
Zfp992	0.836719	1.47541	0.00263896	0.127694	Stable
Fhad1	1.13818	0.924733	0.00271566	0.130409	Stable
Smim22	1.72263	0.455205	0.00272931	0.130409	Stable
Rps21	1.66887	5.70229	0.00273107	0.130409	Stable
Cd44	-0.805013	3.38988	0.00273488	0.130409	Stable
Rac2	-0.881397	3.33489	0.00274218	0.130409	Stable
Rgn	0.878093	8.73055	0.00279152	0.132301	Stable
Paxx	1.39932	4.04147	0.00281123	0.13278	Stable
Nme1	1.17257	3.61681	0.0028307	0.132929	Stable
Gnmt	0.823208	10.7898	0.00283667	0.132929	Stable
Fam47e	1.08572	2.64722	0.0028495	0.132929	Stable
Ppp1r18	-0.689335	2.63698	0.00285306	0.132929	Stable
Iglv1	-1.76831	-0.584958	0.00286785	0.132929	Stable
Zap70	1.31533	2.7335	0.00287966	0.132929	Stable
Uqcr11	1.43077	6.59456	0.00288161	0.132929	Stable
Avpr1a	0.828147	4.46556	0.00291249	0.133907	Stable
Tmem86b	0.854231	5.54536	0.00296399	0.135823	Stable
Arhgap4	-0.862101	2.20417	0.00301777	0.137831	Stable
Gramd1c	0.723519	3.54376	0.00304132	0.13801	Stable
Cbfa2t3	-0.819333	2.71051	0.00304587	0.13801	Stable
Cxcl1	-1.04527	1.22787	0.00306997	0.13801	Stable
Gnas	-0.876836	3.65655	0.00307603	0.13801	Stable
Hsf2bp	2.03763	-0.0561521	0.0030798	0.13801	Stable
Tmem120a	1.03467	6.96285	0.00308152	0.13801	Stable
Hao1	0.943876	7.29218	0.00312454	0.139486	Stable
Sh3bp2	0.699142	3.83807	0.00313637	0.13949	Stable
Ndufa3	1.32881	4.60496	0.00315608	0.13949	Stable
Pde4a	-0.945262	1.95353	0.00315913	0.13949	Stable
Tmem62	0.674357	3.9154	0.00316496	0.13949	Stable
Tgm1	0.835246	2.72747	0.00320561	0.140721	Stable
Lilra5	-0.794483	2.01997	0.00321321	0.140721	Stable
Dhcr24	0.703012	8.80715	0.00322683	0.140871	Stable
Clec4a3	-0.857664	1.39084	0.00326433	0.141902	Stable
Atp5e	1.56856	6.70968	0.00327176	0.141902	Stable
Endog	0.967999	5.64357	0.00329987	0.141902	Stable
Ptp4a3	-0.809561	3.33975	0.00330165	0.141902	Stable
Nat8f1	1.13094	6.45883	0.00331851	0.141902	Stable
Gm47528	2.02948	-0.771993	0.00332717	0.141902	Stable
Apoc4	1.39361	8.68849	0.00333365	0.141902	Stable
Cyp2d40	1.26739	5.97112	0.00334155	0.141902	Stable
Stk26	-1.40612	-1.74895	0.00334273	0.141902	Stable
Ighv1-18	-2.72675	-2.5572	0.00336571	0.142129	Stable
Elovl6	0.740886	4.78853	0.00337078	0.142129	Stable
Rnf135	0.702319	3.3762	0.00338693	0.142129	Stable
Cks2	0.885918	3.26034	0.00341474	0.142129	Stable
Cldn2	0.741516	5.87002	0.00342459	0.142129	Stable
Shank3	-1.09743	2.74861	0.00342849	0.142129	Stable
Atp5l	1.27401	6.85722	0.00343249	0.142129	Stable
Slirp	1.27692	3.45943	0.00343919	0.142129	Stable
BC049762	1.30428	-0.748425	0.00344052	0.142129	Stable
Cxcr6	-1.21734	0.00374682	0.00345478	0.142294	Stable
Tuft1	0.768589	2.19319	0.00351395	0.144301	Stable
Cxcl14	1.93602	0.385066	0.00353797	0.144858	Stable
Etfb	1.71437	4.19772	0.00357258	0.145522	Stable
Serpina3k	0.843618	13.1029	0.00358126	0.145522	Stable
Dock11	-1.08174	0.324063	0.00358574	0.145522	Stable
Unc13b	-0.928771	2.29407	0.00364412	0.147459	Stable
Rnd2	1.02796	4.07855	0.00365654	0.14753	Stable
Dock2	-0.850651	2.01021	0.00375576	0.151093	Stable
Epb41l3	-1.15462	0.886027	0.0037882	0.151956	Stable
Romo1	1.39014	4.42819	0.0038131	0.152141	Stable
Gstm7	0.783712	5.6277	0.00381479	0.152141	Stable
Ndufc1	1.16137	5.00357	0.00382856	0.152251	Stable
Smpd3	1.01485	3.03753	0.00391517	0.154073	Stable
Rpl38	1.44188	5.42381	0.00391683	0.154073	Stable
Got1	0.84821	7.95258	0.00392337	0.154073	Stable
Cela3b	-10.8682	5.33474	0.00393227	0.154073	Stable
Oat	0.86042	9.54907	0.00394078	0.154073	Stable
Prdx5	1.072	7.93887	0.00394682	0.154073	Stable
Spn	-1.1461	0.228261	0.00396257	0.154073	Stable
Slc46a3	0.632136	4.09814	0.00396344	0.154073	Stable
Fgd2	-0.745265	1.73375	0.00399655	0.154925	Stable
Mecr	0.917987	4.82912	0.00400867	0.154961	Stable
Kcnk5	0.754947	4.66795	0.00402071	0.154993	Stable
Psat1	-1.20455	1.12365	0.00408156	0.156822	Stable
Usp50	1.62307	-0.931258	0.00409081	0.156822	Stable
Ighv1-81	-2.64008	-2.14072	0.00414627	0.158509	Stable
H2-Q10	0.929111	10.9498	0.0041667	0.158596	Stable
Slc27a1	-0.929611	4.80097	0.00417147	0.158596	Stable
Cib2	1.1325	1.75372	0.00419947	0.159223	Stable
Arhgap45	-0.677448	3.68519	0.00421645	0.15943	Stable
Saa2	1.57486	3.81334	0.00424236	0.159973	Stable
Alpk1	-1.31063	-0.272742	0.00426173	0.160031	Stable
Cdca3	1.06904	0.778785	0.00426703	0.160031	Stable
Ptprc	-0.845257	3.0488	0.00429276	0.160561	Stable
Cd22	-0.918635	1.02487	0.0043188	0.161099	Stable
Slc13a2	1.4438	0.132329	0.0043398	0.161235	Stable
Pld4	-0.719245	3.48355	0.00434574	0.161235	Stable
Ctsc	-0.798405	6.97611	0.00437609	0.161689	Stable
Ndufb9	1.30424	5.74247	0.00438135	0.161689	Stable
Krt18	0.889056	8.19892	0.00440236	0.162033	Stable
Gm14403	0.935183	2.63436	0.00445435	0.163511	Stable
Pspn	2.17754	-1.90364	0.00449972	0.16474	Stable
Krt8	0.931705	8.46858	0.00452587	0.16526	Stable
Pcp4l1	-1.01141	3.06727	0.00457717	0.166693	Stable
Dbi	1.13874	9.14226	0.00460832	0.167387	Stable
Trf	1.32336	8.35674	0.0046294	0.167713	Stable
Wisp1	1.23594	0.104193	0.00466195	0.168451	Stable
Sec61b	1.20083	5.73367	0.00473077	0.170493	Stable
Gnal	1.0424	1.3025	0.0047542	0.170539	Stable
Mrap	0.806443	6.09008	0.00475669	0.170539	Stable
Rims3	-0.987378	1.36316	0.00479121	0.171332	Stable
Mup21	1.10193	6.50201	0.00495163	0.176434	Stable
Ppp1r9a	0.956603	2.16419	0.00495938	0.176434	Stable
Ighv1-26	-2.07195	-0.690317	0.00497377	0.176492	Stable
Fpr1	-1.08332	1.65573	0.00506547	0.179209	Stable
Adora1	0.763471	4.28387	0.00507719	0.179209	Stable
Slc25a45	0.71413	3.66014	0.0051018	0.179209	Stable
Lsm7	1.47269	3.31304	0.00510214	0.179209	Stable
Abca14	1.42629	-2.01565	0.00519568	0.182033	Stable
Rtn4	-0.726149	6.72033	0.00522833	0.182417	Stable
Cry1	-0.702537	3.89256	0.00523302	0.182417	Stable
Rpusd3	1.17693	2.48058	0.00526681	0.183134	Stable
Cables1	-0.73456	1.55704	0.00528659	0.183296	Stable
Ifi27l2a	1.56789	2.61932	0.00530859	0.183296	Stable
Plcb2	-0.814728	0.711459	0.00532275	0.183296	Stable
Agmat	0.852574	7.22097	0.00533304	0.183296	Stable
2310039H08Rik	1.13041	5.76518	0.00533769	0.183296	Stable
Tacc2	-0.881719	4.83801	0.00536856	0.183743	Stable
Fam189b	-0.971955	0.321898	0.00537726	0.183743	Stable
Vav1	-0.829071	1.91908	0.00547594	0.184588	Stable
Ang	1.01869	7.31243	0.00548879	0.184588	Stable
Ctrb1	-11.7639	7.01727	0.00549268	0.184588	Stable
Atox1	1.22824	5.56772	0.00550537	0.184588	Stable
Cth	0.805194	8.99936	0.00550784	0.184588	Stable
C6	1.07537	6.50386	0.00550808	0.184588	Stable
Gm11273	1.10426	2.77182	0.00551781	0.184588	Stable
Zmynd12	1.72582	-1.41356	0.00552697	0.184588	Stable
Elp6	0.884884	2.34961	0.00552799	0.184588	Stable
Jakmip1	-1.40061	-1.60861	0.00553538	0.184588	Stable
Higd1a	0.939723	4.46044	0.00556677	0.184686	Stable
Retsat	-0.791579	10.568	0.00556771	0.184686	Stable
Nupr1	-1.86327	1.13748	0.00557836	0.184686	Stable
Socs3	-0.732726	3.31019	0.00562616	0.185824	Stable
Selplg	-0.787513	1.93986	0.0056406	0.185858	Stable
Cyp3a41b	1.38389	-0.909938	0.00565936	0.186004	Stable
Icos	-1.10787	-0.271406	0.00569091	0.186004	Stable
Mansc4	1.50848	-2.03654	0.00569584	0.186004	Stable
Dpm3	1.21335	4.07365	0.0056988	0.186004	Stable
Vkorc1	1.71289	2.04997	0.00574836	0.18718	Stable
Nat8f2	0.8437	8.95447	0.00595512	0.193216	Stable
Siglece	-0.791002	2.07751	0.00596164	0.193216	Stable
Cyp4a31	-0.804711	6.07965	0.00598321	0.193462	Stable
Igkv1-135	-1.97306	-1.53094	0.00602354	0.194068	Stable
Runx1	-1.04191	-0.581555	0.00603001	0.194068	Stable
Ndufa1	1.0925	4.93922	0.00604982	0.194129	Stable
Hoga1	0.622563	7.0219	0.00605997	0.194129	Stable
Cyp4a14	-0.910054	12.8189	0.00609828	0.194906	Stable
Ckap2	1.54978	-1.0303	0.00615568	0.196287	Stable
Ttc39c	0.62529	6.7378	0.00617729	0.196523	Stable
Aqp8	1.11959	5.21304	0.00622257	0.197377	Stable
Snrnp25	1.21552	1.02053	0.00625396	0.197377	Stable
Ces2c	0.885568	4.08328	0.00627078	0.197377	Stable
8430408G22Rik	-0.820441	6.62506	0.00627153	0.197377	Stable
Zfp839	-0.687607	3.47919	0.00628339	0.197377	Stable
F11	0.662022	4.9775	0.0062897	0.197377	Stable
Ccr5	-0.72665	2.47527	0.00630872	0.197526	Stable
Traf3ip3	-1.03333	-0.264454	0.00637404	0.19912	Stable
Cish	1.13701	3.52272	0.0063953	0.199152	Stable
Tnfaip3	-0.751326	1.71914	0.00641963	0.199152	Stable
Tagap	-1.05334	-0.246835	0.0064207	0.199152	Stable
Cxcr3	-1.19147	-0.447993	0.0064326	0.199152	Stable
A930036K24Rik	1.573	-1.5963	0.00646666	0.199759	Stable
Pmvk	1.0658	4.30602	0.00648594	0.199909	Stable
Trim43c	1.36431	-1.7326	0.00650484	0.200045	Stable
Cox6b1	1.05852	7.24181	0.00652222	0.200135	Stable
Fam25c	1.84396	1.63985	0.00655314	0.200639	Stable
Slc11a1	-0.653307	3.41487	0.00657304	0.200804	Stable
Rpl41	1.28239	7.95905	0.00658888	0.200845	Stable
Tomm7	1.13324	4.15369	0.00662322	0.201162	Stable
Smdt1	1.0195	5.88028	0.00662835	0.201162	Stable
Akr1c19	0.670859	6.48758	0.00665087	0.201259	Stable
Arhgef2	-0.760606	2.43399	0.00666063	0.201259	Stable
Sell	-0.871515	1.01224	0.00671482	0.202454	Stable
Car5a	0.660507	4.90543	0.00677097	0.203389	Stable
Polr2f	1.08051	4.39881	0.00677968	0.203389	Stable
Atp5j2	1.04786	7.36142	0.00678993	0.203389	Stable
Adrb3	1.64274	1.1838	0.00680991	0.203547	Stable
Tmem171	-1.12663	0.294291	0.00686693	0.204798	Stable
Sec11c	0.851677	4.22565	0.00688134	0.204798	Stable
AC121965.1	1.12661	4.07638	0.00690356	0.205018	Stable
Padi2	-1.15749	-0.721828	0.00694677	0.20543	Stable
Cyb5r3	0.684559	8.17712	0.00694915	0.20543	Stable
Rps29	1.31589	5.20417	0.00698114	0.20543	Stable
Anapc13	1.08899	4.03659	0.00698928	0.20543	Stable
Cda	0.871638	4.18092	0.00699167	0.20543	Stable
Zfyve21	0.655911	5.08101	0.00706933	0.207272	Stable
Klf11	-0.835765	3.59336	0.00711765	0.208248	Stable
Hemk1	0.777136	3.93201	0.00716579	0.209051	Stable
Tmcc2	-0.738746	2.1443	0.00719326	0.209051	Stable
Kif7	-1.19849	-0.878795	0.00719937	0.209051	Stable
Slc38a5	-2.9766	-2.69852	0.00720554	0.209051	Stable
Trpv4	-1.20259	-0.460131	0.0072565	0.210089	Stable
Timm10	0.715431	4.15078	0.00730757	0.210988	Stable
Ndufa13	1.13418	7.00734	0.00733289	0.210988	Stable
Gbp6	-0.863831	2.04952	0.00734156	0.210988	Stable
Tmeff2	2.36548	-1.48881	0.00735818	0.210988	Stable
Slc25a15	0.678145	8.17465	0.00736376	0.210988	Stable
Myom1	-0.932974	0.603715	0.0073962	0.211418	Stable
Pnpo	0.676845	7.57366	0.00740933	0.211418	Stable
Xlr3a	0.813655	2.20619	0.00747525	0.21286	Stable
Insig2	0.683545	9.22619	0.00749146	0.212884	Stable
Ndufb2	1.34023	2.60133	0.00753646	0.212949	Stable
H2-Q6	-0.652302	4.84114	0.00754026	0.212949	Stable
Rasgrp1	-1.15384	0.57337	0.00755402	0.212949	Stable
Lyrm9	0.805581	1.80204	0.00756777	0.212949	Stable
Saa1	1.49782	5.07372	0.0075707	0.212949	Stable
Ebpl	0.846186	6.27783	0.00761421	0.213738	Stable
Khk	0.946681	8.65478	0.00770351	0.215807	Stable
3110040N11Rik	0.800049	3.41279	0.00774493	0.216173	Stable
Map2k3	0.583843	5.759	0.00774778	0.216173	Stable
Mrpl28	0.996356	5.82499	0.00783251	0.217793	Stable
Apol7c	-1.4108	-1.59589	0.00787041	0.217793	Stable
Ndufb4	1.08202	5.47611	0.00788131	0.217793	Stable
Cfp	-0.653773	5.13277	0.00788404	0.217793	Stable
Gchfr	1.08384	7.12055	0.00788454	0.217793	Stable
Rinl	-0.794402	1.06471	0.00793608	0.218354	Stable
Tfec	-0.827496	0.969848	0.00793643	0.218354	Stable
Tlnrd1	-0.593458	3.07245	0.00797472	0.218972	Stable
Adrb2	-0.902064	0.558728	0.00800285	0.219117	Stable
Sp5	1.15608	1.1993	0.00801166	0.219117	Stable
Dhcr7	0.608122	4.53848	0.00807416	0.220036	Stable
Fut4	-1.45549	-1.82614	0.00809208	0.220036	Stable
Lad1	1.06711	2.18187	0.00809295	0.220036	Stable
Egfr	0.922929	7.57785	0.00816792	0.221523	Stable
Nr2c2ap	1.65253	-0.717332	0.00819176	0.221523	Stable
Mrpl57	0.924079	4.83474	0.00819568	0.221523	Stable
Psme2	0.883446	5.67914	0.00831758	0.223265	Stable
Dmpk	-0.700687	4.82534	0.00831835	0.223265	Stable
Folr2	-0.61921	3.15024	0.00832843	0.223265	Stable
Tst	0.935121	7.84129	0.00833093	0.223265	Stable
Itgb7	-0.826352	1.52212	0.00834078	0.223265	Stable
Ccdc146	1.62933	-2.49751	0.00839475	0.224276	Stable
Slc20a1	0.557307	4.49916	0.00842478	0.224615	Stable
Fer1l5	-0.881002	1.87532	0.00844957	0.224615	Stable
Nhp2	0.965351	4.79535	0.00845615	0.224615	Stable
Hsph1	-0.728365	6.10711	0.00849976	0.225341	Stable
Glrx5	0.864976	6.64498	0.00857621	0.226757	Stable
Gimap7	-1.11468	-1.17468	0.00859993	0.226757	Stable
Zfand2b	0.849763	5.28456	0.00860232	0.226757	Stable
Gm45453	1.22546	-0.646879	0.00868026	0.227956	Stable
Lpl	-0.656662	5.83941	0.00868521	0.227956	Stable
Lrrc32	-0.776804	3.48099	0.00869722	0.227956	Stable
Nebl	1.57574	-0.195448	0.00874258	0.228712	Stable
Btg3	0.893538	2.17977	0.00878476	0.228886	Stable
Slc35e3	0.741658	3.95723	0.00879399	0.228886	Stable
Rarg	-0.622763	2.83493	0.00880971	0.228886	Stable
C4bp	0.648513	8.2314	0.00882515	0.228886	Stable
Kcnab2	-1.0576	0.373225	0.00883193	0.228886	Stable
Htatip2	0.744757	6.20188	0.00886099	0.22921	Stable
Tns4	-0.963968	-0.853091	0.00888166	0.229316	Stable
Rpl17	1.26663	6.37873	0.00892189	0.229926	Stable
Bin2	-0.761445	1.39838	0.00898171	0.231037	Stable
Cox6c	0.967511	7.22847	0.00912851	0.234019	Stable
Emilin2	-0.726277	1.17238	0.00916398	0.234019	Stable
Gstm4	0.627641	6.3537	0.00916574	0.234019	Stable
Gm2004	2.08787	-0.406774	0.0091869	0.234019	Stable
Mrpl33	1.05969	4.33607	0.00920426	0.234019	Stable
Sec31b	-0.994706	1.76798	0.00921001	0.234019	Stable
Dusp1	-0.871404	4.41913	0.00924335	0.234019	Stable
Pou2f2	-0.865242	1.01488	0.00930232	0.234019	Stable
Ttc36	0.989831	9.21797	0.00930394	0.234019	Stable
Ndufaf5	0.83923	2.30439	0.00930754	0.234019	Stable
Atp13a2	-0.661257	5.12178	0.00931294	0.234019	Stable
Fyb	-0.786056	2.11002	0.0093259	0.234019	Stable
Cd247	-1.65081	-1.29935	0.00933923	0.234019	Stable
Rfx1	-0.725987	3.09602	0.00936281	0.234019	Stable
Arhgap19	-0.738875	2.13155	0.00936936	0.234019	Stable
BC022687	1.31087	0.0819567	0.00937289	0.234019	Stable
Gamt	0.753333	6.4737	0.00938667	0.234019	Stable
Hist2h2aa2	1.04597	0.123705	0.00940949	0.234019	Stable
Hopx	0.635594	5.85378	0.00941894	0.234019	Stable
Gstt3	0.738165	5.40558	0.00944667	0.234288	Stable
Il18rap	-1.2511	-1.19362	0.00947694	0.234618	Stable
Adgb	-1.13296	0.290453	0.00954935	0.235988	Stable
Fam19a2	1.54413	-1.78695	0.00963117	0.237586	Stable
Nlrp3	-0.92544	-0.0254456	0.00970196	0.238752	Stable
Srxn1	0.584274	6.32322	0.00972374	0.238752	Stable
Pf4	1.33056	-0.320482	0.0097302	0.238752	Stable
Lpar2	-1.15822	1.00896	0.00976412	0.238883	Stable
Gm19426	1.25458	0.911818	0.00977004	0.238883	Stable
Slc38a1	-0.933026	0.414922	0.00997387	0.243436	Stable
Amn	1.88105	-1.98352	0.0100701	0.244876	Stable
Igkv4-68	-2.39579	-2.2008	0.0100739	0.244876	Stable
Cox7a2	1.01378	6.96948	0.0100859	0.244876	Stable
Eif4ebp3	0.934948	3.03997	0.0102173	0.24738	Stable
Mien1	0.978307	5.47501	0.0102248	0.24738	Stable
Ndufs5	0.966412	5.67692	0.0102682	0.247644	Stable
Bmp7	-0.842124	0.292683	0.0102715	0.247644	Stable
Pimreg	1.50071	-2.21128	0.0103	0.247899	Stable
Fbxl15	0.881006	3.0531	0.0103279	0.248138	Stable
Ifitm6	-1.15053	-0.836987	0.0104463	0.250532	Stable
Ccdc162	0.910401	1.94104	0.0104714	0.250532	Stable
Gorasp1	0.552444	4.9389	0.0104818	0.250532	Stable
Rasa4	-0.803882	1.44058	0.0105248	0.250864	Stable
Ttc26	1.07736	-1.28386	0.010532	0.250864	Stable
Cd80	-1.17713	-1.46045	0.0105684	0.25103	Stable
Stk19	0.803096	3.17342	0.0105812	0.25103	Stable
Bbs4	0.831293	1.55929	0.0105934	0.25103	Stable
Maff	-0.77622	2.43338	0.0106359	0.251606	Stable
Dusp7	-0.623343	2.11087	0.0107145	0.253034	Stable
Zfp865	-0.688015	3.3701	0.0107708	0.253634	Stable
Kifc1	1.37207	-0.977806	0.0107765	0.253634	Stable
Phlda1	0.90271	5.72307	0.0108046	0.253862	Stable
Arv1	0.894392	0.471877	0.0108232	0.253868	Stable
Uqcrq	1.12703	8.64446	0.0108519	0.254111	Stable
Ikzf3	-1.20404	-0.985581	0.0109084	0.254726	Stable
Cox7a1	1.69173	-0.215158	0.010915	0.254726	Stable
Phlda3	1.13015	1.15307	0.0109848	0.255923	Stable
Cox6a1	0.984051	8.74219	0.0110712	0.257502	Stable
Ckap2l	1.2803	-0.766767	0.0111344	0.2581	Stable
Hdhd3	0.853327	4.31608	0.0111601	0.2581	Stable
Mpzl3	0.67923	2.6519	0.0111945	0.2581	Stable
2410022M11Rik	0.962316	2.52688	0.0112001	0.2581	Stable
Sel1l3	-0.578304	4.41915	0.0112074	0.2581	Stable
Hist1h4h	1.80038	0.190451	0.0112088	0.2581	Stable
Qpct	-0.685254	3.78615	0.0112952	0.259123	Stable
Smim3	1.15459	-0.0513663	0.0113012	0.259123	Stable
Gm37416	-1.31523	0.22393	0.0113104	0.259123	Stable
Ndufa7	0.996937	6.30682	0.0113281	0.259123	Stable
Sytl2	-1.06778	-0.609597	0.0113919	0.260153	Stable
Hamp2	-1.1005	3.71855	0.0114781	0.26169	Stable
1500011K16Rik	1.16	3.27741	0.0115171	0.262146	Stable
Rpain	0.899583	3.75258	0.0115479	0.262352	Stable
Gabrp	-2.60018	-1.50234	0.011564	0.262352	Stable
Wfdc3	2.80186	0.159936	0.0116393	0.263586	Stable
Ugt1a10	1.7859	-2.14805	0.0116565	0.263586	Stable
Ccdc151	0.794249	1.01545	0.011743	0.265109	Stable
Blm	0.768908	0.412379	0.0117654	0.265182	Stable
Igkv8-30	-2.00077	-2.57775	0.0118013	0.265557	Stable
Nkain2	1.68309	-2.52536	0.011836	0.265906	Stable
Mrpl54	1.0653	4.88025	0.0119732	0.268553	Stable
Akna	-0.948433	1.57684	0.0120469	0.269276	Stable
Ndufaf8	0.977008	4.26496	0.0120637	0.269276	Stable
Sema3f	-0.56916	2.89618	0.0120679	0.269276	Stable
Ndufs6	0.987194	5.69856	0.0120979	0.269276	Stable
Plxnb1	0.838018	4.55914	0.0121106	0.269276	Stable
Hsd17b10	0.701823	8.05044	0.0121462	0.269276	Stable
Rgmb	-0.842468	0.525096	0.0121594	0.269276	Stable
Uros	0.666082	4.1858	0.0121611	0.269276	Stable
Exosc4	0.845139	4.51257	0.0121976	0.269652	Stable
Slc2a3	-1.0692	-0.733447	0.0122278	0.269805	Stable
Abcg3	-0.692236	1.63222	0.0122491	0.269805	Stable
Rab36	0.673956	2.23029	0.012263	0.269805	Stable
Col13a1	-0.614555	2.65232	0.0123118	0.269981	Stable
Zfp28	-1.04437	0.630728	0.0123283	0.269981	Stable
Pecr	0.648375	7.608	0.0123295	0.269981	Stable
Cirbp	0.655173	4.37477	0.0123901	0.270238	Stable
Nyap1	1.82933	-2.29289	0.0124172	0.270238	Stable
Cyp2a4	-1.48985	7.04627	0.0124268	0.270238	Stable
Uqcr10	1.01366	6.70171	0.0124301	0.270238	Stable
Zfp938	0.692451	1.96296	0.0124389	0.270238	Stable
Alas2	0.686469	5.75326	0.0124704	0.270499	Stable
Rhbdd3	0.742028	4.42629	0.0125298	0.271362	Stable
Acsbg1	-1.41852	-1.33882	0.0125729	0.27187	Stable
Fam131c	1.09659	2.8902	0.012663	0.272707	Stable
Lsm4	0.969257	4.89685	0.0126643	0.272707	Stable
Mrpl23	0.914514	5.02879	0.0126747	0.272707	Stable
Slc22a1	0.824542	8.53717	0.0127056	0.272707	Stable
Uqcrh	0.981757	7.17763	0.0127102	0.272707	Stable
AC156016.1	1.83435	-2.23413	0.0127514	0.273167	Stable
Sdhb	0.671791	7.83711	0.0128198	0.274209	Stable
Pigyl	1.00298	4.58379	0.0129385	0.275929	Stable
Sipa1	-0.602646	3.72869	0.012971	0.275929	Stable
Slc39a11	0.526586	4.40629	0.0129714	0.275929	Stable
Mvk	0.853177	3.20754	0.0130051	0.275929	Stable
Slc2a5	0.75178	2.03553	0.0130191	0.275929	Stable
Atf3	1.22286	0.852705	0.013039	0.275929	Stable
Ccdc28a	0.676574	3.70433	0.0130398	0.275929	Stable
Ppbp	-1.33856	-1.35438	0.0131526	0.277536	Stable
Sumo2	-1.33921	2.92827	0.0131558	0.277536	Stable
Ccl24	-0.850812	0.409073	0.0131903	0.277839	Stable
Gm43198	-1.26212	-1.17184	0.0132558	0.278408	Stable
Cox5b	0.890456	7.05547	0.0132904	0.278408	Stable
Gnat2	1.24648	-0.169844	0.0132936	0.278408	Stable
Cox7c	0.874398	6.96084	0.0132977	0.278408	Stable
6430571L13Rik	0.88481	-0.240387	0.0133523	0.278701	Stable
Cytip	-0.819803	0.548755	0.0133554	0.278701	Stable
1700027J19Rik	1.32958	2.89473	0.0133722	0.278701	Stable
Phlda2	1.82944	-1.48156	0.0134447	0.279552	Stable
Ndufs4	0.823215	5.98713	0.0134534	0.279552	Stable
Nck2	-0.732716	1.47257	0.0135573	0.281288	Stable
Gm37962	-1.13444	-1.28202	0.0136614	0.283025	Stable
1600002K03Rik	1.09017	2.02236	0.0137068	0.283541	Stable
Acat3	0.60151	6.88726	0.0137696	0.283844	Stable
Rpp38	0.941973	1.39294	0.0137962	0.283844	Stable
Timm13	1.04151	6.32783	0.0138007	0.283844	Stable
H2-Q5	-0.812399	1.34057	0.0138047	0.283844	Stable
Ss18l2	0.763869	3.87521	0.0138406	0.283844	Stable
Ikbkg	0.601616	5.80255	0.0138445	0.283844	Stable
Clec4f	-0.560497	6.96741	0.0138798	0.284146	Stable
Rpl37a	1.09367	6.70275	0.0139283	0.284717	Stable
Slc35b1	0.601643	5.11829	0.0140153	0.286074	Stable
2010107E04Rik	0.837009	5.58113	0.0141071	0.287051	Stable
Dock6	-0.599792	3.82819	0.0141174	0.287051	Stable
Adgre5	-0.584043	3.9529	0.0141299	0.287051	Stable
H2afj	1.0336	6.10729	0.01415	0.287051	Stable
Rps14	1.1468	8.65136	0.0141669	0.287051	Stable
Klf10	-0.961223	4.09419	0.0142398	0.28775	Stable
Zbtb20	0.723102	5.09987	0.0142914	0.28775	Stable
Vtcn1	1.46148	-0.916742	0.0143282	0.28775	Stable
Slc11a2	-0.558717	4.68	0.0143323	0.28775	Stable
Herpud1	-0.699819	8.68432	0.0143362	0.28775	Stable
Bet1l	0.856388	4.29117	0.0143366	0.28775	Stable
Tbc1d9	-0.970288	0.779779	0.0143469	0.28775	Stable
Vgll3	-1.5154	-1.60111	0.0144455	0.288966	Stable
Epb41l1	-0.72311	3.05655	0.0144493	0.288966	Stable
Ntrk3	1.51136	-2.23515	0.0145279	0.290117	Stable
Aoah	-0.997123	0.493259	0.0145495	0.290131	Stable
Ropn1l	0.846098	3.42098	0.0147	0.29271	Stable
Maip1	0.723704	3.62319	0.0147463	0.293205	Stable
Rdh5	0.842479	3.32639	0.0147673	0.293205	Stable
Uqcc2	1.1409	3.53169	0.0148091	0.293616	Stable
Bak1	0.59003	3.98102	0.0148362	0.293732	Stable
Zswim9	-0.811233	0.705492	0.0148803	0.294025	Stable
Tm6sf1	-1.00793	-0.157702	0.0149156	0.294025	Stable
Gm44101	-1.38756	-2.37831	0.014921	0.294025	Stable
Gcat	0.717267	6.65555	0.014936	0.294025	Stable
Renbp	-0.884756	3.06398	0.0150636	0.295178	Stable
Sec14l1	-0.517638	3.57129	0.0150936	0.295178	Stable
Mphosph10	0.584806	3.743	0.0151154	0.295178	Stable
Tmem177	0.600129	3.06585	0.0151387	0.295178	Stable
Gm10941	1.97884	-2.17706	0.0151579	0.295178	Stable
Prdm1	-1.23627	-1.29448	0.0151681	0.295178	Stable
Cttnbp2nl	-0.78663	2.23169	0.0151751	0.295178	Stable
Timm17a	0.569355	4.75172	0.0151788	0.295178	Stable
Galnt6	-0.822784	0.824837	0.0151865	0.295178	Stable
Antxr2	0.652378	4.2392	0.0153135	0.297069	Stable
Prex1	-0.696273	2.7889	0.0153268	0.297069	Stable
Tmem160	1.21298	4.70605	0.0154551	0.298525	Stable
Slc7a8	-0.681546	2.26128	0.0154625	0.298525	Stable
Fcgr4	-0.643267	2.65337	0.0154666	0.298525	Stable
Trpm6	-1.28598	-0.453468	0.0156094	0.300862	Stable
Idnk	0.703985	4.75019	0.0157417	0.302989	Stable
Trim80	0.791979	1.26646	0.0157918	0.303325	Stable
Hist2h2aa1	0.927639	0.137756	0.015803	0.303325	Stable
Lyplal1	0.67579	3.8756	0.0158587	0.303973	Stable
Rpl36	1.14133	7.01472	0.015894	0.304228	Stable
Rpl7a-ps5	1.21437	1.9172	0.0159198	0.304301	Stable
Srebf1	-0.581797	5.79825	0.0160327	0.305814	Stable
Polr1e	0.645529	2.39268	0.01609	0.305814	Stable
Selenbp1	0.625797	7.97119	0.0160997	0.305814	Stable
Clcn6	-0.680873	1.79352	0.0161065	0.305814	Stable
Csrp3	0.73157	4.66907	0.016131	0.305814	Stable
Psmg3	1.05717	2.37544	0.016133	0.305814	Stable
Dcxr	0.707908	6.65843	0.0161723	0.305814	Stable
Atp5g1	0.869278	7.40463	0.0161757	0.305814	Stable
Serpina10	0.699539	7.24159	0.0162724	0.306454	Stable
Scand1	1.16641	4.38853	0.0162786	0.306454	Stable
Mphosph6	0.846138	1.08264	0.01631	0.306454	Stable
Zfp870	0.587606	2.26277	0.0163216	0.306454	Stable
Cisd3	0.864932	5.31025	0.0163361	0.306454	Stable
Gm3839	0.776513	3.69148	0.0163425	0.306454	Stable
Zbtb14	0.565564	3.13146	0.0164439	0.30794	Stable
Dhrs7b	0.769918	4.63816	0.0164895	0.308376	Stable
Itgb2	-0.67174	3.01644	0.0165323	0.308573	Stable
Adgre4	-0.784629	2.38266	0.0165448	0.308573	Stable
Aldh3b1	0.723414	2.06606	0.0165672	0.308573	Stable
Chid1	0.612254	4.98044	0.0166005	0.308573	Stable
Slc28a2	-0.981418	-0.322265	0.0166126	0.308573	Stable
Kcng2	-1.40572	-1.67289	0.0166512	0.308573	Stable
Ndufa5	0.828308	5.51865	0.0166737	0.308573	Stable
Ptpn14	-0.756928	1.09892	0.0167244	0.308573	Stable
Trim6	1.19349	-1.63502	0.016736	0.308573	Stable
Spp2	0.861244	6.57496	0.0167435	0.308573	Stable
Sorl1	-0.775561	0.845332	0.0167453	0.308573	Stable
Gtf2a2	0.686134	4.28328	0.0168067	0.308965	Stable
Was	-0.769132	0.94167	0.0168112	0.308965	Stable
Rpl39	1.04986	5.59912	0.0168574	0.309402	Stable
Proser3	-0.737056	1.29591	0.016887	0.309536	Stable
Dtymk	0.763398	4.00082	0.016911	0.309566	Stable
1810024B03Rik	1.27741	-1.30808	0.0169391	0.309619	Stable
Polr2i	1.03228	3.89204	0.0169587	0.309619	Stable
Fgd5	-0.697416	2.63268	0.0170619	0.309963	Stable
Reep5	0.777184	4.57051	0.0170803	0.309963	Stable
Tff1	1.02618	-0.224883	0.0170876	0.309963	Stable
Abcg1	-0.713609	3.15556	0.0170969	0.309963	Stable
Tango2	0.565602	5.42832	0.0170975	0.309963	Stable
Plk4	0.856997	-0.248631	0.0171119	0.309963	Stable
Hint1	1.01105	7.32438	0.0171744	0.310611	Stable
Clca3a1	-0.666915	2.74089	0.0171969	0.310611	Stable
Mcrip1	0.880291	4.8754	0.017215	0.310611	Stable
Arhgap30	-0.74755	1.96172	0.0172685	0.310732	Stable
Mgp	1.35776	0.523763	0.0173106	0.310732	Stable
Cyp7a1	1.49246	3.06259	0.0173375	0.310732	Stable
Cd300e	-0.839814	1.13808	0.0173408	0.310732	Stable
Tbx6	1.21481	-1.93854	0.0173451	0.310732	Stable
Ntm	0.824658	0.694569	0.0173565	0.310732	Stable
Nrg1	1.34561	-0.672857	0.0173953	0.311024	Stable
Pgp	0.888063	4.77112	0.0174673	0.311533	Stable
2410015M20Rik	0.928416	6.16714	0.0174687	0.311533	Stable
Tmem208	0.95683	5.34169	0.0175413	0.312424	Stable
Ect2	1.02004	0.287432	0.0175643	0.312433	Stable
R3hdml	1.59552	-1.63108	0.0176147	0.312926	Stable
Cyb5a	0.660434	9.89815	0.0176679	0.313469	Stable
Exosc8	0.611913	2.58048	0.0177367	0.314287	Stable
Diaph3	1.36984	-1.85053	0.0177869	0.314446	Stable
Raet1d	-0.728248	1.49651	0.0177911	0.314446	Stable
Ppp1r14b	0.933818	3.97163	0.0178788	0.315288	Stable
C330027C09Rik	0.846154	-0.354104	0.01792	0.315288	Stable
S100a11	1.1209	3.08518	0.0179537	0.315288	Stable
Art2b	-1.36978	-0.796295	0.0181061	0.315288	Stable
Coa6	0.707649	4.62606	0.0181079	0.315288	Stable
Stard3nl	0.6867	3.38004	0.0181197	0.315288	Stable
Rubcnl	-0.874455	-0.279586	0.0181268	0.315288	Stable
Adamts7	-0.615553	3.24082	0.0181321	0.315288	Stable
Cyp4f14	0.691892	6.33273	0.0181339	0.315288	Stable
Cebpzos	1.06987	1.9746	0.0181354	0.315288	Stable
Lgals4	-0.572129	3.96418	0.0181706	0.315288	Stable
Gm43692	-1.60677	-2.04533	0.0181745	0.315288	Stable
Pknox2	-0.90471	0.255997	0.0181789	0.315288	Stable
Tbcb	0.696448	4.50676	0.018184	0.315288	Stable
Thnsl2	0.526265	5.50022	0.018207	0.315288	Stable
Whrn	-0.981986	-0.296721	0.0182184	0.315288	Stable
Elob	0.975175	6.28012	0.0182275	0.315288	Stable
Ndufa11	0.881502	5.92154	0.0182488	0.315288	Stable
Ndufa2	1.08694	5.78301	0.0182779	0.315396	Stable
Fam81a	1.12991	-0.761796	0.0184003	0.317113	Stable
Ipcef1	-1.16888	-1.34436	0.0184902	0.317932	Stable
Tmem258	0.837324	3.66859	0.0184938	0.317932	Stable
Polr2g	0.756915	3.40935	0.0185463	0.318439	Stable
Ccnd1	0.727601	3.65796	0.0185752	0.31854	Stable
Extl1	0.923636	0.476459	0.0186983	0.319945	Stable
Nckap1l	-0.606075	2.79804	0.0187675	0.319945	Stable
Itgb1bp1	0.724915	3.05392	0.0187786	0.319945	Stable
Rpl13a	1.10391	2.92596	0.0187842	0.319945	Stable
Ighv3-6	-1.95597	-1.8466	0.0187932	0.319945	Stable
Mrpl12	0.937495	7.48163	0.0187958	0.319945	Stable
Mrto4	0.629669	4.37518	0.0188891	0.321137	Stable
Cd5	-1.13182	-1.72281	0.0189686	0.322094	Stable
Nudt22	0.809397	3.09765	0.0190054	0.322324	Stable
Mmp12	1.98929	1.6163	0.0190765	0.32307	Stable
Ap1g2	-0.60455	2.774	0.0191108	0.32307	Stable
0610009L18Rik	1.19435	-0.803106	0.0191224	0.32307	Stable
Snrpd2	1.035	4.764	0.0191428	0.32307	Stable
Pah	0.66316	9.49247	0.0191776	0.323227	Stable
Miga1	-0.687688	1.56413	0.0192211	0.323227	Stable
Samd10	0.776504	0.589329	0.0192708	0.323227	Stable
Cyp2u1	0.742194	3.71821	0.0192827	0.323227	Stable
1810010H24Rik	0.625345	2.11675	0.0192843	0.323227	Stable
Spc24	0.779238	3.13654	0.0192923	0.323227	Stable
5430430B14Rik	-1.83259	-2.35483	0.0193737	0.324122	Stable
Arpp19	0.707789	5.28407	0.0194015	0.324122	Stable
Slc4a9	-1.28983	0.704224	0.0194159	0.324122	Stable
Gm44616	-1.06538	-1.50553	0.0195484	0.32562	Stable
Pomp	0.771662	6.37574	0.0195764	0.32562	Stable
St3gal2	-0.623509	1.94777	0.0195864	0.32562	Stable
Eef1akmt1	0.790264	3.02456	0.0195998	0.32562	Stable
Chp2	-0.757833	1.11472	0.0196487	0.325801	Stable
Sebox	1.31286	-1.27582	0.0196577	0.325801	Stable
Tuba1c	0.606943	5.97941	0.0197441	0.326567	Stable
Mnat1	0.710851	3.06907	0.0197512	0.326567	Stable
Faap20	0.721049	3.81208	0.0198147	0.327227	Stable
Gzma	-1.07601	0.217711	0.0200228	0.330172	Stable
Gtf2h5	0.741892	4.76875	0.0200408	0.330172	Stable
Lman2l	-0.494371	4.28593	0.020102	0.330787	Stable
Zswim7	0.834863	3.27208	0.0201485	0.331159	Stable
Robo4	-0.54076	3.84826	0.020189	0.331194	Stable
Chd1l	0.523554	2.8046	0.0201985	0.331194	Stable
Apoc1	1.04501	10.9214	0.0202423	0.3312	Stable
C2cd4d	1.39494	-1.1223	0.0202468	0.3312	Stable
Cyp2d12	1.28096	-1.72531	0.0203102	0.331678	Stable
Pold4	0.746766	4.24452	0.0203239	0.331678	Stable
Gulo	0.595801	7.68403	0.0203801	0.332006	Stable
Coq3	0.642476	4.37667	0.0204147	0.332006	Stable
Fam222a	1.05092	1.27568	0.0204334	0.332006	Stable
Plcd3	0.901702	1.47048	0.0204769	0.332006	Stable
Cybb	-0.606707	4.00529	0.0204801	0.332006	Stable
Slc39a5	-1.05868	1.59829	0.020488	0.332006	Stable
Abcb1b	0.932578	-0.175647	0.0205256	0.332227	Stable
Akr1c6	0.732976	8.99971	0.020633	0.333575	Stable
Sult2a8	0.799912	8.69617	0.020689	0.334089	Stable
Btg1	-0.49514	6.40969	0.0207156	0.334103	Stable
Ugt1a5	0.913423	3.3879	0.0207459	0.334103	Stable
Fam109a	0.669158	3.52099	0.0207676	0.334103	Stable
Pltp	-0.617829	5.61217	0.0207864	0.334103	Stable
Rassf4	-0.687674	2.60737	0.0208347	0.334187	Stable
Inpp5d	-0.729219	2.26062	0.0208633	0.334187	Stable
Rps27l	0.846589	6.80531	0.020864	0.334187	Stable
Orai2	-0.786917	0.225083	0.0209349	0.334935	Stable
Mpeg1	-0.608677	5.6748	0.0210414	0.335941	Stable
Nit2	0.635368	6.28827	0.0210788	0.335941	Stable
Ubl5	0.891016	5.43334	0.0210952	0.335941	Stable
Ces3b	0.609199	7.69101	0.0210956	0.335941	Stable
Sidt1	-1.29822	-1.9157	0.0211421	0.335941	Stable
Ptprs	-0.715675	2.5715	0.0211435	0.335941	Stable
Fermt1	-0.893995	0.413178	0.0212402	0.336167	Stable
Zfp599	1.16975	-1.78596	0.0212663	0.336167	Stable
Nsun3	0.565599	3.5754	0.0213203	0.336167	Stable
Ncf1	-0.612108	1.9128	0.0213238	0.336167	Stable
Hspa2	-0.666145	1.61132	0.0213282	0.336167	Stable
Rfc3	0.714583	2.30888	0.0213483	0.336167	Stable
5430427O19Rik	-1.11074	-1.3859	0.0213592	0.336167	Stable
Il27ra	-0.753074	0.717473	0.0213783	0.336167	Stable
Rps28	0.967533	4.71799	0.021436	0.336167	Stable
Gpr4	-0.731692	0.634055	0.0214426	0.336167	Stable
BC024978	-0.572075	3.06214	0.0214479	0.336167	Stable
Il1rn	-0.60426	3.09088	0.0214492	0.336167	Stable
Dusp19	0.672576	1.58544	0.0215378	0.336375	Stable
Trappc2l	0.706628	3.71921	0.0215484	0.336375	Stable
Flcn	-0.582949	4.65931	0.0215657	0.336375	Stable
Lacc1	0.582461	2.77992	0.0215695	0.336375	Stable
Mgmt	0.715203	4.45204	0.021584	0.336375	Stable
Bhlhb9	-0.805644	1.78321	0.0216189	0.33654	Stable
Eaf2	1.0109	-1.24259	0.0216573	0.336759	Stable
Gstm2	0.719998	6.61427	0.0217207	0.337365	Stable
Tubb6	0.74703	2.6836	0.0217778	0.337504	Stable
E2f8	-0.613545	3.7442	0.0217809	0.337504	Stable
Serf2	0.916468	6.48703	0.0218028	0.337504	Stable
Fpr2	-0.983707	0.169078	0.0218592	0.337801	Stable
Eif4ebp1	0.767829	5.813	0.0219038	0.337801	Stable
Cyp4a12b	-0.675314	6.81978	0.0219234	0.337801	Stable
Ttyh3	-0.649764	3.57562	0.0219353	0.337801	Stable
Tpmt	0.535747	4.60294	0.0219629	0.337801	Stable
Taldo1	0.710923	6.76986	0.0219684	0.337801	Stable
Eif2ak3	-0.624773	3.65542	0.0220211	0.338041	Stable
Atp2a3	-0.755844	1.02882	0.0220329	0.338041	Stable
Tsen15	0.636062	2.22395	0.0220975	0.33817	Stable
Pcsk9	0.770917	2.53527	0.0221131	0.33817	Stable
Igkv19-93	-2.19801	-2.46153	0.0221302	0.33817	Stable
1700017B05Rik	0.575218	4.19098	0.022139	0.33817	Stable
Mapk4	-1.14861	0.151308	0.0222047	0.338799	Stable
Slc22a3	0.828431	0.889501	0.0222478	0.339083	Stable
Hbb-bs	1.22391	7.87597	0.0223471	0.33993	Stable
Lrrc8c	-0.692195	2.38371	0.0223525	0.33993	Stable
Fam219b	0.555617	3.22492	0.0223867	0.340077	Stable
Grasp	-0.705272	0.609281	0.0224196	0.340203	Stable
Sh2d1b1	2.02657	-2.74229	0.0224816	0.34046	Stable
Cacybp	-0.514329	5.30516	0.0224956	0.34046	Stable
Magee1	-0.945952	1.18291	0.0225123	0.34046	Stable
Gm44103	-0.962927	-0.560158	0.0225652	0.34046	Stable
Zfp281	0.581557	4.13474	0.0225727	0.34046	Stable
1110008P14Rik	0.969174	4.74126	0.0225925	0.34046	Stable
Fn3krp	0.503297	2.98421	0.0226088	0.34046	Stable
Gpcpd1	0.816186	6.12247	0.0226574	0.340821	Stable
Lpcat2	-0.719919	1.39897	0.0227809	0.341683	Stable
Mrps21	0.852238	4.80077	0.0227814	0.341683	Stable
Spdya	0.895971	0.326125	0.0227888	0.341683	Stable
Crip2	0.70139	6.39025	0.0228285	0.341766	Stable
Gsta3	0.658186	9.99354	0.0228747	0.341766	Stable
Lcp2	-0.660535	2.27538	0.0228853	0.341766	Stable
Aldh4a1	0.524389	7.48255	0.022893	0.341766	Stable
Gstp3	0.801515	3.51749	0.0229316	0.341972	Stable
Setd4	0.655984	2.88787	0.0230472	0.343327	Stable
Sh2b2	-0.700014	1.01474	0.0231657	0.34472	Stable
Irf4	-0.985129	-1.36221	0.0232383	0.344756	Stable
Irf2bp2	-0.513433	5.8982	0.0232394	0.344756	Stable
Rbm38	-0.680534	2.62796	0.0232428	0.344756	Stable
Acot2	-0.834917	5.62417	0.0233371	0.345783	Stable
Pth1r	0.734591	3.88201	0.0233845	0.346095	Stable
Afap1l1	-0.585913	2.10392	0.0234081	0.346095	Stable
Adgrg2	-1.04135	2.0943	0.0234682	0.346613	Stable
Csf2ra	-0.612472	2.23585	0.0235506	0.347394	Stable
Ndufb8	0.780787	6.00327	0.0235857	0.347394	Stable
Ndufb7	0.865322	6.30581	0.0236135	0.347394	Stable
Prune1	0.459218	5.09578	0.0236215	0.347394	Stable
Fbxo6	0.751208	5.35169	0.0236676	0.347439	Stable
Tefm	0.610759	3.4998	0.0236748	0.347439	Stable
Sssca1	0.863248	4.06154	0.0238864	0.349563	Stable
Asgr1	0.625347	9.22892	0.0239157	0.349563	Stable
Gpx4	0.910925	8.81291	0.0239164	0.349563	Stable
Cox14	0.816967	4.92698	0.0239531	0.349563	Stable
Dph7	0.590493	2.00762	0.023954	0.349563	Stable
Mup20	1.03992	11.8782	0.0239923	0.349563	Stable
Foxred2	-1.30847	-1.9591	0.0240387	0.349563	Stable
Ehf	-0.980057	-0.603573	0.0240619	0.349563	Stable
Cerk	-0.580883	2.61	0.0240748	0.349563	Stable
Cox4i1	0.85044	8.7198	0.0240819	0.349563	Stable
Ptges2	0.618646	4.71839	0.0241262	0.349563	Stable
Agap2	1.10564	1.45998	0.0241315	0.349563	Stable
Tmc8	-0.653039	1.44461	0.0241478	0.349563	Stable
Bnip1	0.686202	4.13728	0.0243137	0.351597	Stable
Tssk1	1.22172	-2.21538	0.0244728	0.353037	Stable
Ighv1-53	-1.58761	-2.20643	0.0244868	0.353037	Stable
Golm1	-0.7879	1.19456	0.0244899	0.353037	Stable
Zfp966	1.32376	-1.69509	0.0245339	0.353303	Stable
Ndufa4l2	0.844003	0.713725	0.0245971	0.353837	Stable
Ifi35	0.7103	5.10321	0.0246221	0.353837	Stable
Cacnb2	1.42482	-2.53269	0.0247016	0.354496	Stable
Gfap	1.0818	-0.902854	0.0247511	0.354496	Stable
Tle2	-0.620798	3.09447	0.0247826	0.354496	Stable
Rpl35a	0.86522	6.31083	0.0247836	0.354496	Stable
Egln3	0.552292	4.16537	0.0248004	0.354496	Stable
Smoc2	0.785937	2.26228	0.0248216	0.354496	Stable
Il15	-0.775464	-0.00395219	0.0249493	0.355952	Stable
Sult1d1	0.591668	7.08148	0.0250459	0.356577	Stable
Osmr	-0.596723	1.89211	0.0250677	0.356577	Stable
Smim12	0.735838	4.2892	0.0250704	0.356577	Stable
Atp6v1g2	-0.819355	0.454302	0.0251817	0.357091	Stable
Trappc6a	0.831641	4.09396	0.0252135	0.357091	Stable
Tmem266	1.0337	-0.0230232	0.0252305	0.357091	Stable
Mrpl46	0.799128	4.66881	0.025269	0.357091	Stable
Lck	-0.881901	0.699788	0.0252791	0.357091	Stable
Cntfr	-0.695061	1.37371	0.0253105	0.357091	Stable
Rabl3	0.528229	3.69135	0.0253112	0.357091	Stable
Gmip	-0.585615	2.37669	0.0253159	0.357091	Stable
Mrps16	0.912791	4.82807	0.0253388	0.357091	Stable
Wdr45b	0.550217	5.25373	0.025419	0.357857	Stable
Fhod1	-0.549892	2.56234	0.0254522	0.35796	Stable
Smagp	0.81102	5.12582	0.0255031	0.358313	Stable
Fmnl1	-0.746087	1.30416	0.0255372	0.358427	Stable
Crip1	1.50348	1.79206	0.0255871	0.358435	Stable
Ush2a	1.48543	-1.95857	0.0255896	0.358435	Stable
Fau	0.904797	8.31349	0.0256208	0.35851	Stable
Mrpl13	0.646511	5.38275	0.0256768	0.358746	Stable
Tff2	-2.70975	0.988995	0.0256895	0.358746	Stable
Mrpl52	0.922295	5.29614	0.0257324	0.358983	Stable
Lag3	1.0088	0.184021	0.0257958	0.35901	Stable
Smyd4	0.720087	1.57644	0.0259053	0.35901	Stable
Hba-a1	1.13471	7.11605	0.0259244	0.35901	Stable
Zfand4	0.581408	2.68154	0.0259685	0.35901	Stable
Bzw2	0.5228	3.12574	0.0260066	0.35901	Stable
1810037I17Rik	0.831515	4.12943	0.0260146	0.35901	Stable
Cldn8	-1.41532	-1.48262	0.0260307	0.35901	Stable
Gskip	0.550665	3.19202	0.0260623	0.35901	Stable
Lamtor4	0.849344	5.20184	0.0260647	0.35901	Stable
Gpt2	0.510438	8.69036	0.0260676	0.35901	Stable
Tedc2	0.658065	6.50272	0.026092	0.35901	Stable
Fcho1	-0.961283	-0.581081	0.0260998	0.35901	Stable
Slpi	1.67543	0.763737	0.0261119	0.35901	Stable
Lins1	0.537899	1.95953	0.0261376	0.35901	Stable
Ikzf1	-0.727181	1.3707	0.0261492	0.35901	Stable
Fyn	-0.503213	3.06589	0.0261494	0.35901	Stable
Serpina1d	0.539586	10.9454	0.0262183	0.359459	Stable
Cox8a	0.77483	8.02344	0.0262589	0.359459	Stable
Haao	0.629572	8.30026	0.0262601	0.359459	Stable
Zfp647	-0.791291	-0.532052	0.0264638	0.361889	Stable
Arl3	0.653108	3.70369	0.0265317	0.362461	Stable
Cblc	0.699581	5.35984	0.0265749	0.362692	Stable
Clec11a	0.740669	1.42999	0.0266163	0.362876	Stable
Sema4c	-0.692077	1.96702	0.0266619	0.362876	Stable
Nab2	0.827507	3.45704	0.026667	0.362876	Stable
S100g	1.91901	-1.32696	0.0267268	0.363324	Stable
Faap100	0.620763	2.77095	0.0267544	0.363324	Stable
Fam53b	0.64494	3.40389	0.0267787	0.363324	Stable
Atp5h	0.710001	7.56778	0.0268309	0.363675	Stable
Atf4	0.525043	6.38741	0.0268691	0.363837	Stable
Mcam	-0.545553	2.50694	0.0269485	0.364165	Stable
Kif22	1.03903	-0.32344	0.0269698	0.364165	Stable
Crybb3	1.97433	-2.02782	0.0269723	0.364165	Stable
Pitpnm1	-0.590872	3.51202	0.0271643	0.365954	Stable
Mipep	0.469376	4.92593	0.027184	0.365954	Stable
Pi4k2a	0.50286	5.93952	0.0271841	0.365954	Stable
Ifi209	-0.61328	1.35199	0.0272496	0.366479	Stable
Mthfs	0.780144	2.28213	0.0273352	0.367273	Stable
App	-0.604748	6.27184	0.0273743	0.367442	Stable
Lias	0.516873	5.04788	0.027546	0.369214	Stable
Slc7a4	-0.762498	0.0782059	0.0275597	0.369214	Stable
Rps27	1.40329	6.29331	0.0276771	0.370143	Stable
Alkbh7	0.797893	3.4382	0.0276825	0.370143	Stable
Fcrla	-0.901433	-0.38521	0.0277786	0.370548	Stable
Col8a1	1.1282	-1.21579	0.0277819	0.370548	Stable
Pemt	0.74258	8.29063	0.0278067	0.370548	Stable
Ppih	0.969933	0.8122	0.0278199	0.370548	Stable
Lhpp	0.613246	6.56023	0.0280168	0.37267	Stable
Sult2a7	-1.24838	4.64085	0.0280481	0.37267	Stable
Il7r	-0.895478	-0.402795	0.0280783	0.37267	Stable
Atxn7l3b	0.682032	6.51979	0.0281109	0.37267	Stable
Rpl34	0.889282	6.94033	0.0281138	0.37267	Stable
Xylb	-0.597687	7.08105	0.0281917	0.373136	Stable
Ccdc122	0.760819	2.66504	0.0282029	0.373136	Stable
Slain1	-1.08778	-1.90915	0.0282934	0.373975	Stable
Nsmce1	0.767623	4.06048	0.0283286	0.374065	Stable
Eme2	-0.632013	2.15894	0.0283542	0.374065	Stable
Treml4	-0.561731	2.23288	0.0285218	0.375299	Stable
Peli3	-0.769371	1.81308	0.0285283	0.375299	Stable
Gpx7	0.883794	1.34691	0.0285291	0.375299	Stable
B4galt5	-0.507383	5.36104	0.0285992	0.375864	Stable
Layn	0.931531	-0.62569	0.028659	0.376292	Stable
H2-Bl	1.87828	-2.16506	0.0287696	0.377347	Stable
Aamdc	0.735816	3.93062	0.0288113	0.377347	Stable
Nfasc	1.12475	-0.315492	0.0288212	0.377347	Stable
Cryzl2	0.510733	4.68298	0.0288645	0.377555	Stable
Oas2	-0.771539	1.38652	0.0288916	0.377555	Stable
Commd2	0.758861	3.95106	0.0289608	0.378103	Stable
Timp1	2.18685	-0.816782	0.029059	0.37877	Stable
Npas2	-0.641781	2.33375	0.0290666	0.37877	Stable
Rgs2	-0.596866	2.31695	0.0291309	0.378938	Stable
Spns2	0.539275	4.11784	0.0291343	0.378938	Stable
Mcrip2	0.790787	6.3014	0.0291905	0.378985	Stable
Dmac1	0.670339	4.5074	0.0292124	0.378985	Stable
Pycr2	0.801368	2.52654	0.0292201	0.378985	Stable
Gm2a	0.491928	6.9295	0.0292714	0.37925	Stable
Trp53i11	-0.512994	3.31499	0.0293195	0.37925	Stable
Erg28	0.609655	5.45042	0.0293803	0.37925	Stable
Acsm2	1.07262	-1.15315	0.0293843	0.37925	Stable
Fam198a	1.05469	1.22981	0.0293894	0.37925	Stable
Cd3g	-0.90524	-0.38822	0.029405	0.37925	Stable
Urm1	0.739329	4.32958	0.0294324	0.37925	Stable
Tubb2b	0.807059	1.73268	0.0294845	0.379268	Stable
Nrbp2	-0.614934	6.09359	0.0294886	0.379268	Stable
Ighv5-12	-2.12402	-2.25444	0.0295466	0.379662	Stable
Slc35d2	0.498977	4.80279	0.0296306	0.380203	Stable
Spsb4	0.807463	2.17457	0.0296437	0.380203	Stable
Tgtp1	-0.756948	0.787269	0.0298311	0.382021	Stable
Rhbdl1	-1.05614	-1.96255	0.0298406	0.382021	Stable
Ttc39b	0.67924	4.12536	0.0298937	0.382347	Stable
Ifi47	0.574667	5.23762	0.0302419	0.386443	Stable
Rbp7	1.67201	-2.48788	0.0302781	0.386548	Stable
Tmem132a	-0.765708	1.93896	0.0303221	0.386753	Stable
Plekhb1	-0.606805	5.84151	0.0303852	0.387201	Stable
Lect2	0.718999	5.62627	0.0304502	0.387673	Stable
Gm38309	-1.04869	-1.78619	0.0304864	0.387777	Stable
Rundc3a	0.717076	3.81804	0.0305596	0.388351	Stable
Hspa1b	-0.923451	3.83386	0.0306341	0.38894	Stable
Ppig	0.507479	4.83633	0.0307208	0.389088	Stable
Atg5	0.515383	5.84069	0.0307217	0.389088	Stable
Cd1d2	-0.720128	1.41766	0.0307362	0.389088	Stable
Klra2	-0.721449	0.868398	0.0307581	0.389088	Stable
Ubc	-0.488607	7.96421	0.0308472	0.389857	Stable
Mapre2	-0.604545	4.11416	0.030894	0.389874	Stable
Lyrm2	0.586057	2.49414	0.0309078	0.389874	Stable
Snrpe	0.889908	3.72015	0.030933	0.389874	Stable
Gstp1	0.701392	9.97522	0.0310441	0.390879	Stable
Minos1	0.785343	5.47631	0.0310965	0.390879	Stable
Arhgap9	-0.610729	1.59343	0.0311061	0.390879	Stable
Prf1	-0.955014	-0.864581	0.0311257	0.390879	Stable
Myof	-0.758331	1.36847	0.0312915	0.392301	Stable
Ache	-1.01404	-1.30351	0.0312956	0.392301	Stable
Trub2	0.560178	3.93002	0.0314581	0.393981	Stable
Ap1s1	0.692432	5.22293	0.0314873	0.39399	Stable
Scpep1	-0.501942	5.17662	0.0315529	0.394454	Stable
Hdc	-0.719778	3.49961	0.0316098	0.394557	Stable
Ppp2r3d	0.608194	4.14158	0.0316352	0.394557	Stable
Ptpru	-0.803714	-0.517606	0.0316748	0.394557	Stable
Zfp993	1.23456	-1.23694	0.0317035	0.394557	Stable
Cdc20	1.18235	0.502107	0.0317037	0.394557	Stable
Slco4a1	-1.42911	-2.02719	0.0317361	0.394605	Stable
Oxld1	0.758153	4.15982	0.0318077	0.395074	Stable
Fmn2	1.35028	-1.24133	0.0318464	0.395074	Stable
Nnt	-0.581967	7.48648	0.0318822	0.395074	Stable
Tlr7	-0.86386	0.940302	0.0318879	0.395074	Stable
Snf8	0.701234	5.05875	0.0319456	0.395434	Stable
Phb	0.694157	7.58741	0.0322296	0.398541	Stable
G6pdx	-0.555962	2.03749	0.0322831	0.398541	Stable
Saysd1	0.815001	4.22929	0.0323051	0.398541	Stable
Ap4s1	0.578337	3.37305	0.0323118	0.398541	Stable
Gstm5	0.856105	3.05601	0.0324245	0.399562	Stable
P2ry12	-1.01947	0.597098	0.0324661	0.399562	Stable
Tatdn3	0.63143	2.01441	0.0324812	0.399562	Stable
Hk3	-0.716932	1.87895	0.0325909	0.400323	Stable
Nedd8	0.724024	5.61832	0.0326009	0.400323	Stable
Eif1	0.70478	8.46275	0.0327354	0.401618	Stable
Rpl35	0.836407	5.11364	0.0328141	0.402227	Stable
Gas1	-0.478491	3.78045	0.0329012	0.402458	Stable
Ptger4	-0.984286	-0.911583	0.0329213	0.402458	Stable
Jdp2	-0.766369	1.13298	0.0329345	0.402458	Stable
Hist1h1e	1.38898	-1.8143	0.0329493	0.402458	Stable
Tm4sf1	0.580243	4.19129	0.0330701	0.402543	Stable
Ddt	0.727003	5.35968	0.0330762	0.402543	Stable
Rpl21	0.888997	5.58775	0.0331205	0.402543	Stable
Ccdc157	-0.563836	3.65648	0.0331705	0.402543	Stable
Cpt1b	-1.58835	-2.55648	0.0332047	0.402543	Stable
Kcnk10	1.35075	-1.55557	0.0332078	0.402543	Stable
Cdkn3	1.17192	-1.55958	0.0332104	0.402543	Stable
Ndufb3	0.627191	5.19815	0.0332118	0.402543	Stable
Tmem203	0.717986	2.33817	0.033218	0.402543	Stable
Rasd1	-0.943232	0.897101	0.0332736	0.402565	Stable
Sfpq	-0.492415	5.61179	0.033278	0.402565	Stable
Junb	-0.62241	4.81992	0.0333547	0.40306	Stable
Timm50	0.638919	5.43843	0.033425	0.40306	Stable
Mrps30	0.645644	4.27295	0.0334408	0.40306	Stable
Cdca2	1.10144	-1.22937	0.0334582	0.40306	Stable
Pcdhgb6	-1.29702	-1.68519	0.0334882	0.40306	Stable
Pou2af1	-1.04236	-0.779842	0.0334937	0.40306	Stable
Exosc5	0.701105	5.371	0.0336244	0.404282	Stable
Psmb5	0.739583	6.86677	0.0336743	0.404531	Stable
Sec22a	0.646953	4.28127	0.0337332	0.404842	Stable
C8g	0.758071	8.59406	0.0337588	0.404842	Stable
Cebpe	0.753764	2.71914	0.0339728	0.406897	Stable
Cox7b	0.673708	6.96038	0.0339889	0.406897	Stable
Utp14b	0.840779	0.887466	0.0341382	0.40833	Stable
Ftl1-ps1	0.671053	5.56476	0.0341778	0.408451	Stable
Timm22	0.678709	3.62253	0.0343241	0.409476	Stable
Mrps17	0.552397	5.27569	0.0343264	0.409476	Stable
Mief2	0.522207	4.8738	0.0343523	0.409476	Stable
Procr	-0.802823	0.168283	0.0344084	0.409792	Stable
Qsox1	0.471509	8.63502	0.0344818	0.410313	Stable
Hsd3b2	0.598807	4.30196	0.0345866	0.411206	Stable
Mzt2	0.623277	4.00968	0.034656	0.411613	Stable
Rplp2	0.869419	7.31267	0.0346803	0.411613	Stable
Hdac7	-0.493275	2.81249	0.0348588	0.413377	Stable
Kctd12	-0.581177	3.48492	0.0349663	0.41415	Stable
Zfp36l2	-0.727454	5.54777	0.0349928	0.41415	Stable
Amer2	-1.40325	-1.54067	0.0350273	0.41415	Stable
Prdx2	0.698171	6.92364	0.0350983	0.41415	Stable
Mpv17l	0.576548	3.68576	0.0350985	0.41415	Stable
Prmt7	0.518735	4.00264	0.0351063	0.41415	Stable
Gnao1	-0.977713	-1.33921	0.0351634	0.41415	Stable
Ggt1	-1.73167	-1.16608	0.0351896	0.41415	Stable
Irf8	-0.547628	3.096	0.0352459	0.41415	Stable
Sephs2	0.553659	9.42589	0.0352588	0.41415	Stable
Sirpa	-0.529494	4.59065	0.0352818	0.41415	Stable
Bhlhe41	1.14455	-0.458613	0.0352831	0.41415	Stable
Ighv1-80	-2.2498	-1.88709	0.0353612	0.414544	Stable
1110034G24Rik	0.728438	2.36871	0.0353766	0.414544	Stable
Krtcap2	0.711981	5.20476	0.0354461	0.4146	Stable
Insl3	-1.36953	-2.15081	0.0354479	0.4146	Stable
Ccl9	0.606585	6.17544	0.0354722	0.4146	Stable
Lamtor2	0.657673	5.46724	0.0355128	0.4146	Stable
Sh3kbp1	-0.618819	1.05557	0.0355459	0.4146	Stable
Gm43545	1.42948	-2.4794	0.0355611	0.4146	Stable
Tlr9	-1.13926	-1.27088	0.0356611	0.415416	Stable
Tbc1d2b	-0.591778	4.53241	0.0357239	0.415685	Stable
Apool	0.47912	4.46706	0.0357711	0.415685	Stable
Tma7	0.755588	5.05414	0.0357907	0.415685	Stable
Ppp1r9b	-0.485362	3.46766	0.0358044	0.415685	Stable
Crcp	0.478391	4.86651	0.0358355	0.415698	Stable
Papss2	0.680464	6.52397	0.0359024	0.416125	Stable
Vamp5	0.842365	3.10118	0.0359946	0.416844	Stable
Iqcg	1.10682	-0.152398	0.036063	0.417288	Stable
Ahsa2	-0.536985	4.28196	0.0361396	0.417552	Stable
Nudt2	0.676323	2.87996	0.0361462	0.417552	Stable
Timm8b	0.711493	4.90583	0.036246	0.418355	Stable
Ndufa8	0.660147	6.77163	0.0363018	0.418375	Stable
mt-Nd3	0.903176	2.2527	0.0363082	0.418375	Stable
Dmap1	0.543045	3.58396	0.0363808	0.418864	Stable
Chic1	0.864711	0.169635	0.0364794	0.418915	Stable
Slc25a42	-0.49844	6.63325	0.0364949	0.418915	Stable
Rrp9	0.572605	3.19283	0.0365052	0.418915	Stable
Spaca6	-0.824688	0.35519	0.0365063	0.418915	Stable
Lrfn1	-1.36832	-1.80151	0.0365851	0.419156	Stable
Srek1ip1	0.532801	4.09249	0.036604	0.419156	Stable
Rbmx2	0.78275	-0.198756	0.0366182	0.419156	Stable
Pfkfb1	0.491134	4.8233	0.0366787	0.419501	Stable
Gm45133	-0.697087	0.684705	0.0367247	0.419523	Stable
Psmb9	0.711892	3.83302	0.0367412	0.419523	Stable
Ttc28	-0.7685	0.915743	0.0368089	0.419949	Stable
Arhgap31	-0.694813	2.83287	0.0368759	0.420177	Stable
Mpp2	1.02751	-1.41225	0.0368896	0.420177	Stable
Vps45	0.569122	3.03578	0.0369524	0.420546	Stable
Zfp658	-0.745845	0.132261	0.0370839	0.421172	Stable
Smim20	0.694722	5.0435	0.0370858	0.421172	Stable
Plekho2	-0.494957	3.10878	0.0370987	0.421172	Stable
Ugt2b35	0.50787	7.81631	0.0371795	0.421743	Stable
Ccdc102a	-0.809573	0.0635815	0.0372384	0.422065	Stable
Ano8	-0.581367	2.14499	0.0372859	0.422259	Stable
Sdc3	-0.592128	5.85422	0.0374202	0.422825	Stable
Prkcd	-0.498506	3.37017	0.0374306	0.422825	Stable
Rassf2	-0.754836	1.02091	0.0374344	0.422825	Stable
Fdx1	0.618542	6.18734	0.037472	0.422825	Stable
Ndufv3	0.723167	6.00866	0.0374887	0.422825	Stable
Mmp13	1.82467	-1.02792	0.0375513	0.423186	Stable
Slc25a29	0.625976	1.68663	0.0378008	0.425545	Stable
Abca9	-0.710087	1.4639	0.0378221	0.425545	Stable
Myl6	0.758534	7.38329	0.0379558	0.426702	Stable
Klrk1	-0.713104	0.533984	0.0380367	0.427264	Stable
Ftl1	0.725347	11.4854	0.0380787	0.427389	Stable
Fndc7	-1.25353	-2.34318	0.0383814	0.429857	Stable
Car11	-0.914016	-0.533086	0.0384038	0.429857	Stable
Elf4	-0.917586	1.27445	0.038407	0.429857	Stable
Pop7	0.643907	2.56156	0.0384228	0.429857	Stable
Wnt5b	0.697254	2.64928	0.0385037	0.43018	Stable
Samhd1	-0.476964	4.24892	0.0385138	0.43018	Stable
Per2	-0.718678	2.63647	0.0385671	0.430354	Stable
Dcdc2a	-0.717624	0.907203	0.0385919	0.430354	Stable
Slc37a4	0.452848	7.77491	0.0386227	0.430354	Stable
Qrsl1	0.541163	1.84476	0.0388424	0.432354	Stable
Fbxl19	-0.478845	2.68697	0.0388647	0.432354	Stable
Dock10	-0.67721	1.81548	0.0388993	0.432391	Stable
Zfp579	-0.634425	2.56961	0.0389353	0.432444	Stable
Gm36028	0.754819	0.803118	0.0389675	0.432455	Stable
Zfp366	-0.835133	0.615808	0.0390792	0.433256	Stable
Gm45817	0.973114	-1.26386	0.0391266	0.433256	Stable
Eif2b4	0.49526	5.49452	0.0391336	0.433256	Stable
Myo1f	-0.659895	2.03708	0.0392432	0.433894	Stable
Gtf2e1	0.498134	3.84852	0.0392812	0.433894	Stable
Tnfrsf12a	0.799808	3.82877	0.0393111	0.433894	Stable
Ms4a6b	-0.702276	1.3186	0.0393167	0.433894	Stable
Tmem69	0.463057	3.41642	0.039354	0.43396	Stable
Gipc2	2.29838	-1.37124	0.0394274	0.434314	Stable
Mocos	0.428849	5.9677	0.0394489	0.434314	Stable
Phospho1	-0.744025	0.191657	0.0395377	0.434946	Stable
Wdr47	-0.621102	0.437992	0.0395849	0.435119	Stable
Eif6	0.682586	6.54561	0.0396614	0.435614	Stable
Fgfbp3	0.913688	-0.940444	0.0397219	0.435618	Stable
Rps24	0.79605	8.1758	0.0397938	0.435618	Stable
Lfng	-0.514733	2.38338	0.0397981	0.435618	Stable
Cyp2r1	0.527012	2.92322	0.0398105	0.435618	Stable
Dgcr6	0.782496	5.86674	0.0398191	0.435618	Stable
Sem1	0.757666	4.83155	0.0398601	0.435722	Stable
Dok3	-0.705179	1.17065	0.0399172	0.435997	Stable
Mtx1	0.70007	4.64096	0.0399608	0.435997	Stable
Ndufa4	0.683631	8.27958	0.0399798	0.435997	Stable
Zfp740	-0.448007	4.63979	0.0400421	0.436333	Stable
Cd33	-0.771522	-0.451626	0.0400905	0.436516	Stable
Mrpl11	0.745631	5.12257	0.0401245	0.436543	Stable
AU022252	0.44949	6.36376	0.040536	0.440673	Stable
Prickle3	-0.575473	1.73802	0.040644	0.441501	Stable
Ndufs8	0.65525	6.31399	0.0407627	0.442443	Stable
Ssr4	0.797846	6.53479	0.0408397	0.442579	Stable
E330034L11Rik	-1.49061	-2.57477	0.0409129	0.442579	Stable
Bri3	0.850865	5.42525	0.0409285	0.442579	Stable
Rplp1	0.836035	8.57222	0.0409353	0.442579	Stable
Rgl1	-0.513607	3.70794	0.0410461	0.442579	Stable
Naa38	0.821989	3.29894	0.0410614	0.442579	Stable
Mrps18a	0.671135	4.99589	0.0410737	0.442579	Stable
Alkbh6	0.59873	3.74811	0.0411027	0.442579	Stable
Fam173a	0.73954	4.96868	0.0411099	0.442579	Stable
Ighv1-82	-1.64474	-2.23666	0.0411221	0.442579	Stable
Hspe1	0.751777	6.83393	0.041127	0.442579	Stable
Dkc1	0.527641	3.62462	0.0411863	0.442794	Stable
Mcat	0.569611	4.93702	0.041211	0.442794	Stable
Fbp1	0.440208	10.2056	0.0413678	0.444134	Stable
Hba-a2	1.31077	2.86982	0.0414414	0.444157	Stable
Fgl2	-0.620533	2.05928	0.0414717	0.444157	Stable
Fam78a	-0.74871	0.602827	0.0414766	0.444157	Stable
Zswim3	-0.584501	1.04599	0.041513	0.444157	Stable
B3gnt3	-0.601781	1.72246	0.0415714	0.444157	Stable
Smim8	0.609898	3.20776	0.0415846	0.444157	Stable
Fxyd1	0.73783	7.30874	0.0415946	0.444157	Stable
Gm6710	1.38595	-0.381827	0.041919	0.44676	Stable
Rd3	0.654075	1.77576	0.0419844	0.44676	Stable
Nid2	-0.68739	2.24131	0.042013	0.44676	Stable
Gatb	0.46939	5.18815	0.0420153	0.44676	Stable
Plekhf1	-0.582513	3.76497	0.0420294	0.44676	Stable
Vldlr	-0.763231	2.2982	0.0420321	0.44676	Stable
Acsm1	0.469559	7.97438	0.04216	0.447444	Stable
Prorsd1	0.599723	3.99615	0.0421611	0.447444	Stable
Mbl2	0.551839	8.70662	0.04224	0.447817	Stable
Naip5	-0.718944	0.980783	0.0422732	0.447817	Stable
Nfkbiz	-0.619539	2.36167	0.0423989	0.447817	Stable
Ap2s1	0.763706	6.07032	0.0424114	0.447817	Stable
Pacsin3	0.520429	6.00379	0.0424457	0.447817	Stable
Hamp	0.77991	8.17349	0.0424659	0.447817	Stable
Selenow	0.853302	6.68303	0.0424751	0.447817	Stable
Zfp707	0.568291	4.82615	0.0424817	0.447817	Stable
3110009E18Rik	1.05097	-1.30595	0.0426314	0.447817	Stable
Twistnb	0.549801	4.21757	0.0426414	0.447817	Stable
Cadm4	-0.600915	2.50507	0.042647	0.447817	Stable
S100a1	0.788465	6.70463	0.042649	0.447817	Stable
Fam96b	0.749708	3.01271	0.0426511	0.447817	Stable
Mogat2	1.31219	-2.45799	0.0426824	0.447817	Stable
Cdr2l	-0.591787	1.03041	0.0427193	0.447817	Stable
Nfe2	1.37178	-1.40348	0.0427669	0.447817	Stable
Clic5	1.06885	-0.786093	0.0427672	0.447817	Stable
Rrp1b	0.500304	2.07029	0.0427787	0.447817	Stable
Stat5b	-0.491217	5.7043	0.0429097	0.448849	Stable
Zfp420	-0.625373	0.890202	0.0429425	0.448853	Stable
Slc17a4	0.465197	4.95649	0.0430013	0.448879	Stable
Plet1	1.04073	1.29962	0.0430099	0.448879	Stable
Nbdy	0.722155	0.915735	0.0430948	0.449426	Stable
Hdac9	-0.859695	-0.504153	0.0432584	0.45056	Stable
Smim27	1.14209	-0.280751	0.0432686	0.45056	Stable
Ifi213	-0.756734	0.54966	0.0433608	0.451181	Stable
Mrpl41	0.737825	4.66565	0.0434924	0.451881	Stable
Fam162a	0.605716	5.7002	0.0434934	0.451881	Stable
Cyp4a32	-0.557856	5.61471	0.0435629	0.452216	Stable
P2rx7	-0.693059	1.12406	0.0436234	0.452216	Stable
Rac3	-0.852822	-1.08945	0.0436237	0.452216	Stable
Scamp5	0.430172	4.37944	0.0437709	0.453009	Stable
Irf7	-0.689505	6.47575	0.043784	0.453009	Stable
Erh	0.598288	4.48052	0.0438289	0.453009	Stable
2810004N23Rik	0.60907	5.11332	0.043835	0.453009	Stable
H2-Q4	-0.418849	5.57788	0.0438879	0.453009	Stable
D630039A03Rik	0.639495	3.62567	0.0438966	0.453009	Stable
Timm17b	0.721559	5.63043	0.0439446	0.453166	Stable
Il33	0.820534	-0.110172	0.0440301	0.45371	Stable
Carmil2	-0.992862	-1.05263	0.0440881	0.45397	Stable
Nip7	0.557968	3.77507	0.0441708	0.45431	Stable
Msrb1	0.723691	8.33903	0.0441868	0.45431	Stable
Bhlhe40	-0.54602	4.87351	0.0442218	0.454332	Stable
St8sia3	0.977522	-1.19592	0.0444359	0.456056	Stable
1810062G17Rik	1.00803	-0.505161	0.0444555	0.456056	Stable
Acsl4	0.467344	4.86853	0.0445784	0.456978	Stable
Ssna1	0.699149	4.21965	0.0446644	0.457304	Stable
Ppp1r35	0.877022	3.91897	0.0447507	0.457304	Stable
Chka	-0.443701	5.89347	0.0447642	0.457304	Stable
Qdpr	0.502653	8.35088	0.044771	0.457304	Stable
Mgst1	0.547991	11.5256	0.0447881	0.457304	Stable
Depdc1a	1.29224	-2.54644	0.0448085	0.457304	Stable
Pxmp2	0.557697	7.07156	0.0450248	0.458368	Stable
Gm45244	1.21404	-0.223021	0.0450709	0.458368	Stable
Mrpl15	0.543418	6.17981	0.0450947	0.458368	Stable
Xlr4b	2.06454	-1.67797	0.0451625	0.458368	Stable
Sdhaf4	0.657168	3.12075	0.045168	0.458368	Stable
Tbx3	0.438885	4.66107	0.0451811	0.458368	Stable
Crybg1	0.533602	4.54074	0.0451846	0.458368	Stable
Mrpl36	0.579767	4.93184	0.0452081	0.458368	Stable
Ggct	0.562736	2.72615	0.0452108	0.458368	Stable
Man2b1	-0.449772	7.04949	0.0452898	0.458833	Stable
Snrpg	1.52092	2.66244	0.0453454	0.45906	Stable
Car2	-0.463665	2.78633	0.0454898	0.460186	Stable
Fam43a	-0.54911	2.79384	0.0455518	0.460297	Stable
Znrd1	0.669405	3.06606	0.0455674	0.460297	Stable
Smpdl3b	0.85258	-0.271889	0.0456022	0.460313	Stable
Ntrk1	-1.14008	-1.1086	0.0456418	0.460377	Stable
Heyl	0.746375	0.506537	0.0457587	0.46122	Stable
Srd5a1	0.505026	6.81537	0.0457928	0.461227	Stable
Dlec1	-1.12226	0.878258	0.0458314	0.461281	Stable
Tmem38a	0.572449	1.7906	0.0460649	0.462758	Stable
Gm47283	-1.43803	-1.17702	0.0460713	0.462758	Stable
Cmklr1	-0.706723	1.44925	0.0460785	0.462758	Stable
Sema5b	0.85109	0.603131	0.046168	0.46311	Stable
Iqgap1	-0.48683	3.6353	0.0461805	0.46311	Stable
Sys1	0.699774	4.36134	0.046309	0.463994	Stable
Gspt2	-0.955618	-1.37559	0.0463357	0.463994	Stable
Prmt6	0.469487	3.15164	0.046525	0.465553	Stable
Porcn	-0.518802	1.9721	0.0466056	0.465642	Stable
Paox	0.503015	4.16316	0.0466288	0.465642	Stable
Apoa2	0.699005	12.6436	0.0466348	0.465642	Stable
Gm7334	1.27656	-2.45575	0.0467087	0.466043	Stable
Saa3	-0.667491	2.61584	0.046867	0.467285	Stable
Pctp	0.440657	7.52993	0.0471647	0.469817	Stable
Gm37296	-1.10216	-1.56504	0.0471888	0.469817	Stable
2010111I01Rik	0.504693	3.64004	0.0472636	0.470223	Stable
Cldn3	0.652965	7.02278	0.0474245	0.471485	Stable
Fis1	0.701753	6.13207	0.0475208	0.472037	Stable
Ncmap	1.07025	-0.632521	0.047579	0.472037	Stable
Tpgs1	0.738641	4.99667	0.0475823	0.472037	Stable
Adgrg6	-0.766473	0.0417526	0.0476438	0.472186	Stable
Dph3	0.570777	3.6279	0.0477208	0.472186	Stable
Dlgap1	0.608501	0.72771	0.0477374	0.472186	Stable
Ccdc18	1.27501	-2.04388	0.0477604	0.472186	Stable
Itk	-1.14066	-0.947304	0.0477679	0.472186	Stable
Ybey	0.543802	1.70505	0.0478276	0.472198	Stable
Hadha	-0.430745	9.24084	0.0478374	0.472198	Stable
Alkbh1	0.512892	2.30733	0.0480021	0.472951	Stable
Ciapin1	0.454952	5.20793	0.0480642	0.472951	Stable
Thy1	-0.664762	0.767416	0.048112	0.472951	Stable
2610306M01Rik	0.87372	0.881597	0.048126	0.472951	Stable
Acox1	-0.604019	11.4691	0.0481707	0.472951	Stable
Spout1	0.453179	3.69352	0.0482028	0.472951	Stable
Dnajc30	0.496187	3.7794	0.048206	0.472951	Stable
Nags	0.487373	6.45865	0.0482748	0.472951	Stable
Agbl5	-0.56865	2.81061	0.0483278	0.472951	Stable
Ankmy2	0.435795	3.00849	0.0483366	0.472951	Stable
Fam118a	0.722452	0.756018	0.0483509	0.472951	Stable
Rbp1	0.943176	2.69551	0.0483778	0.472951	Stable
Znhit3	0.650579	2.46307	0.0483827	0.472951	Stable
Gbp10	-0.897287	2.04805	0.0483922	0.472951	Stable
Churc1	0.699095	2.8367	0.0485468	0.47384	Stable
Arhgap27	-0.582815	1.32157	0.0485816	0.47384	Stable
Gm45871	0.544114	2.36703	0.0485885	0.47384	Stable
Klf4	-0.70058	1.03716	0.04862	0.47384	Stable
Psma7	0.670725	7.39585	0.0486752	0.474035	Stable
Armt1	0.423855	3.80776	0.0487282	0.474035	Stable
Chpf	-0.569985	3.09698	0.0487428	0.474035	Stable
Ccdc120	0.613155	1.26458	0.0487975	0.474234	Stable
Fbp2	-0.932631	-0.710947	0.048989	0.475512	Stable
E230013L22Rik	-0.836252	-0.721156	0.0489977	0.475512	Stable
Snx10	0.464901	4.39809	0.0491171	0.47594	Stable
Ndufb10	0.628409	6.98629	0.0491814	0.47594	Stable
Trmt61a	0.55024	2.60718	0.049217	0.47594	Stable
Kdf1	0.553466	2.31409	0.0492297	0.47594	Stable
Mkrn3	-0.88491	-1.25865	0.0493144	0.47594	Stable
Thbd	-0.690033	2.02827	0.0493392	0.47594	Stable
Col4a6	-1.5394	-2.20532	0.0493774	0.47594	Stable
Fuom	0.753724	4.90933	0.0494009	0.47594	Stable
Slc51b	1.13097	0.394043	0.0494121	0.47594	Stable
Tprkb	0.504092	7.18588	0.0494359	0.47594	Stable
Cyp2c67	0.426426	7.68605	0.0494567	0.47594	Stable
Atg101	0.610906	5.24018	0.0494722	0.47594	Stable
Ppp1r3g	-0.968031	3.69017	0.049489	0.47594	Stable
Socs2	0.851654	4.70221	0.049537	0.476071	Stable
Parvb	-0.571967	1.75638	0.0496477	0.476515	Stable
Ccdc88b	-0.637627	1.45491	0.049652	0.476515	Stable
Ncf2	-0.585216	2.0607	0.0497905	0.476855	Stable
Inmt	0.616565	9.32839	0.0498098	0.476855	Stable
Rtl8a	0.67678	1.61832	0.0498246	0.476855	Stable
Zfp456	-0.715152	-0.0625062	0.0498253	0.476855	Stable
Hk2	-0.711372	0.418478	0.0498982	0.477223	Stable
Hic1	-0.625166	1.83502	0.0500321	0.47738	Stable
Zdhhc2	-0.584957	1.49257	0.0500342	0.47738	Stable
Ltbp4	-0.521461	5.68494	0.0500445	0.47738	Stable
Anxa2	0.954667	4.14607	0.0500526	0.47738	Stable
Ccs	0.620705	7.51684	0.0501066	0.477566	Stable
Ankrd9	0.729386	0.682371	0.0501764	0.477785	Stable
2310011J03Rik	0.727852	4.61584	0.0501987	0.477785	Stable
Pura	0.790606	3.58986	0.0502892	0.477879	Stable
Hcfc1r1	0.642369	5.29271	0.0503065	0.477879	Stable
Lysmd2	1.24525	-0.303346	0.0503122	0.477879	Stable
Rab24	0.749518	2.57069	0.0503788	0.478184	Stable
Dynll1	0.569566	4.13433	0.0504271	0.478314	Stable
Tmem205	0.699941	8.94678	0.0505134	0.478805	Stable
Commd1	0.677518	3.01579	0.0506573	0.479521	Stable
Ticam2	-0.943916	-1.82796	0.0506582	0.479521	Stable
Mak16	0.522733	2.12406	0.0507442	0.480006	Stable
Pik3r3	0.957279	-0.406251	0.0508215	0.480409	Stable
S100a16	0.668005	4.94952	0.0509041	0.480574	Stable
Cdc34	0.621021	6.5848	0.0509085	0.480574	Stable
Fgr	-0.552346	1.80521	0.0509934	0.481048	Stable
Lbp	-0.457763	7.95403	0.0511254	0.481556	Stable
A430005L14Rik	0.652209	5.39714	0.0511809	0.481556	Stable
Nova2	-0.626742	0.136671	0.0511848	0.481556	Stable
Ces3a	0.635088	9.75081	0.0511864	0.481556	Stable
Psma6	0.563227	7.1234	0.0512921	0.482223	Stable
Ddb2	-0.603288	1.3868	0.0514012	0.482425	Stable
Gpx2	-1.25684	-0.876586	0.0514126	0.482425	Stable
Golph3l	-0.486586	2.59337	0.0514201	0.482425	Stable
Fam193b	-0.549793	4.92739	0.0514845	0.482425	Stable
Ctps	0.470159	2.25408	0.051488	0.482425	Stable
Mybl1	0.890468	-1.23976	0.0515463	0.482482	Stable
Impa2	-0.569938	3.17858	0.0516618	0.482482	Stable
Lrrc1	-0.856969	-0.855152	0.0517331	0.482482	Stable
Fcgr1	-0.599983	1.91081	0.0517335	0.482482	Stable
Tldc1	0.434185	3.63062	0.0517359	0.482482	Stable
Tek	-0.488226	3.48467	0.0517497	0.482482	Stable
Anapc11	0.679587	4.35646	0.0517756	0.482482	Stable
Ccng2	-0.465909	4.72816	0.0518266	0.482482	Stable
Asns	-1.3299	1.09203	0.0518632	0.482482	Stable
Ostc	0.514826	5.72016	0.0518704	0.482482	Stable
Gpx1	0.665268	11.4482	0.0518776	0.482482	Stable
Ccnb1ip1	1.22134	0.981668	0.0520094	0.483364	Stable
Ndufaf6	0.569937	3.84958	0.0521487	0.483364	Stable
2310010J17Rik	0.644636	1.97704	0.052172	0.483364	Stable
Trpv2	-0.614438	1.35523	0.0521955	0.483364	Stable
Uprt	1.4066	-1.32981	0.0522005	0.483364	Stable
Pinx1	0.613168	1.60688	0.0522161	0.483364	Stable
Mindy1	0.3936	6.75787	0.0522168	0.483364	Stable
Fam105a	-0.672218	1.48335	0.0523584	0.48435	Stable
Iglv2	-1.52677	-2.28856	0.0524174	0.484572	Stable
Zfp1	0.477383	2.4576	0.052501	0.484993	Stable
Tlr1	-0.726741	0.388817	0.052559	0.484993	Stable
Gm10252	-1.05124	-2.00589	0.052568	0.484993	Stable
Cd4	-0.779616	0.0687335	0.0526146	0.485034	Stable
Dynlt1a	1.05162	-1.96978	0.0526614	0.485034	Stable
Trim17	0.952809	-1.55336	0.0526926	0.485034	Stable
Amd1	0.408558	4.54997	0.0527127	0.485034	Stable
Stab2	-0.529779	5.43888	0.0529076	0.486504	Stable
Mrc1	-0.542707	5.5264	0.0529722	0.486747	Stable
Med31	0.635982	1.74935	0.0530237	0.486747	Stable
P2ry6	-0.662218	1.20438	0.0530396	0.486747	Stable
Ampd3	-0.902758	-0.135955	0.0532027	0.487524	Stable
Ndufv2	0.544298	6.93318	0.0532423	0.487524	Stable
Lin7a	0.544696	2.42969	0.0532579	0.487524	Stable
Gm45819	-1.00864	-2.10246	0.0532914	0.487524	Stable
Odf3b	0.529584	3.80576	0.0533006	0.487524	Stable
Rab23	0.574242	1.64688	0.0533981	0.487524	Stable
1810017P11Rik	-0.751049	0.179928	0.0534298	0.487524	Stable
Nudt13	0.463038	3.28209	0.0534477	0.487524	Stable
Zfp429	-0.696427	0.633029	0.0534609	0.487524	Stable
Rpl27	0.665843	7.22208	0.0534765	0.487524	Stable
Med28	0.708061	4.56119	0.0535433	0.487812	Stable
Ggnbp1	-0.508051	2.99417	0.053636	0.488018	Stable
Nudt8	0.631854	4.59332	0.0536364	0.488018	Stable
Wfdc1	0.654562	1.51591	0.0536804	0.488078	Stable
Mrm3	0.563183	3.00407	0.0537539	0.488078	Stable
Qprt	0.461207	7.36433	0.0537556	0.488078	Stable
Hscb	0.637665	2.0138	0.0537841	0.488078	Stable
Clec2i	-0.940003	-1.03798	0.0538628	0.488471	Stable
Rtl6	-1.25932	-1.64284	0.0539955	0.488813	Stable
Cox6b2	-1.08992	-0.0406871	0.0540032	0.488813	Stable
Tsfm	0.604047	4.0178	0.0540459	0.488813	Stable
Gal3st1	0.759754	2.18535	0.0540587	0.488813	Stable
Cxcl13	-1.11842	1.93175	0.0541238	0.488813	Stable
Tppp	-0.661326	3.04494	0.0541348	0.488813	Stable
Lrtm1	1.18345	-0.099805	0.0541684	0.488813	Stable
Socs1	-1.08518	-0.895832	0.0542409	0.488813	Stable
Sestd1	-0.664564	1.15959	0.054263	0.488813	Stable
2010300C02Rik	-1.34971	-1.76045	0.0543055	0.488813	Stable
Lax1	-0.942965	-0.972245	0.0544265	0.488813	Stable
Zbtb12	-0.568796	1.14117	0.0544856	0.488813	Stable
Thap3	0.638888	3.46537	0.0545021	0.488813	Stable
Josd2	0.602981	4.3821	0.054538	0.488813	Stable
Psmg4	0.74343	3.27759	0.0545802	0.488813	Stable
Sec22b	0.407497	5.574	0.0546189	0.488813	Stable
Epsti1	-0.569982	1.35858	0.0546868	0.488813	Stable
Ric8b	-0.495776	3.13678	0.0547316	0.488813	Stable
Park7	0.566489	7.488	0.0547387	0.488813	Stable
Hsd17b13	-0.48827	9.62161	0.0547393	0.488813	Stable
Pnrc1	-0.423218	6.43467	0.054766	0.488813	Stable
Vmo1	0.801766	1.8229	0.0547705	0.488813	Stable
Slc6a21	-0.877573	-0.292622	0.0547854	0.488813	Stable
Mex3d	-0.511682	1.75916	0.0548613	0.488813	Stable
Lat	-0.849165	-0.262967	0.0548926	0.488813	Stable
Cd180	-0.748918	1.02696	0.0549102	0.488813	Stable
Prpsap1	0.47777	6.46584	0.054913	0.488813	Stable
Stat4	-0.778898	-0.801153	0.0549184	0.488813	Stable
Ccdc51	0.536811	2.82652	0.0549912	0.488813	Stable
C730034F03Rik	-0.612003	0.841118	0.0549929	0.488813	Stable
Cep97	-0.524172	1.61692	0.0550318	0.488813	Stable
Gm2000	0.832115	4.07852	0.0550574	0.488813	Stable
Pnpla7	0.54118	7.04001	0.055066	0.488813	Stable
Sub1	0.534676	5.47672	0.0553467	0.490482	Stable
Gm4890	0.796232	0.0947569	0.055427	0.490482	Stable
Gcnt1	-0.811187	-0.703991	0.0554581	0.490482	Stable
Ctu2	0.512214	3.67538	0.0554676	0.490482	Stable
Siva1	0.795527	2.52591	0.0554718	0.490482	Stable
Tgds	0.447557	5.06384	0.055502	0.490482	Stable
Kdm5a	0.51504	4.34981	0.0555377	0.490482	Stable
Polr2k	0.730836	2.52688	0.0555516	0.490482	Stable
Rps18	0.732694	8.14267	0.0555863	0.490482	Stable
Zfp61	-0.810356	-1.00337	0.0556086	0.490482	Stable
Dctn3	0.63616	5.07439	0.0557228	0.490831	Stable
Map3k8	-0.672594	0.747414	0.055774	0.490831	Stable
Ifi207	-0.569112	2.7442	0.0559537	0.490831	Stable
Prpf38a	0.470388	3.24801	0.0560003	0.490831	Stable
Bcl7c	0.748342	3.95996	0.0560023	0.490831	Stable
Serpina1c	0.511966	10.9911	0.05602	0.490831	Stable
Rbks	0.55245	3.75121	0.0560586	0.490831	Stable
Ndufb11	0.689961	7.02537	0.0560594	0.490831	Stable
Kbtbd3	0.678906	1.20785	0.0560626	0.490831	Stable
Snrpa1	0.616777	3.08566	0.0561168	0.490831	Stable
B3glct	-0.616546	1.06024	0.0561278	0.490831	Stable
Ppdpf	0.681494	6.31085	0.0561578	0.490831	Stable
BC005561	0.755546	1.54293	0.0561593	0.490831	Stable
S100a13	0.750911	4.08407	0.0561747	0.490831	Stable
Gimap4	-0.414727	3.39148	0.0562187	0.490831	Stable
Wasf1	-0.693192	0.256075	0.0562217	0.490831	Stable
Btk	-0.584313	0.532901	0.0562544	0.490831	Stable
Lamtor5	0.50097	4.5649	0.0563433	0.490831	Stable
Rph3al	-0.511562	1.36961	0.0564038	0.490831	Stable
Havcr1	0.966304	-0.364424	0.05647	0.490831	Stable
Ets1	-0.439064	4.34124	0.0564968	0.490831	Stable
Mkrn2os	0.603742	4.23017	0.0565114	0.490831	Stable
Mvb12b	-0.590292	1.56313	0.056527	0.490831	Stable
Sertad1	0.866	2.99588	0.0565332	0.490831	Stable
Selenoh	0.770611	2.57909	0.0565756	0.490831	Stable
Parp8	-0.66982	0.219169	0.0566005	0.490831	Stable
Bax	0.672903	3.63856	0.0566057	0.490831	Stable
Ndufb6	0.606308	5.21698	0.0568289	0.492458	Stable
Prss36	0.58561	2.67223	0.0568866	0.492649	Stable
Fam184b	1.21834	-2.10063	0.0569312	0.492727	Stable
Chst2	-0.532151	1.67334	0.0570057	0.493064	Stable
Mrpl14	0.695506	5.86333	0.0570498	0.493137	Stable
Pgpep1	0.413155	5.97339	0.0572336	0.49427	Stable
Kti12	0.513036	3.33963	0.057326	0.49427	Stable
Tmem242	0.605678	4.8392	0.0573359	0.49427	Stable
Echdc3	0.473886	6.31296	0.0573583	0.49427	Stable
Immp2l	0.575827	4.53739	0.0573595	0.49427	Stable
Rwdd3	0.534241	1.88348	0.0574225	0.494336	Stable
Rnf8	0.708163	1.01135	0.0574385	0.494336	Stable
Dnajb1	-0.413117	5.09297	0.0575587	0.495062	Stable
Ap4b1	0.726745	-0.0271808	0.0576032	0.495137	Stable
Arf5	0.699351	6.64708	0.0577177	0.495523	Stable
Psma5	0.486182	5.97432	0.0577197	0.495523	Stable
Gbp2b	-1.1493	1.62174	0.0577864	0.495788	Stable
Rps15	0.75238	8.20798	0.0578933	0.496398	Stable
Tor4a	-0.41017	3.08659	0.0580563	0.497486	Stable
Mterf2	0.769905	0.468069	0.0582045	0.498448	Stable
1700102P08Rik	1.08753	-2.23325	0.0582582	0.498511	Stable
Krt10	0.934327	0.502226	0.0582839	0.498511	Stable
Zbtb7c	1.11098	-0.584108	0.058383	0.49905	Stable
Cenpf	1.18136	-0.965963	0.0584831	0.499086	Stable
Plscr1	0.49716	4.61541	0.0584895	0.499086	Stable
Nat9	0.578047	5.17994	0.0585084	0.499086	Stable
Dnpep	0.488896	5.76913	0.0585715	0.499086	Stable
Tcf7	-0.513784	1.47941	0.0586028	0.499086	Stable
Ints8	-0.477574	3.80841	0.058651	0.499086	Stable
Mrpl19	0.443271	3.81339	0.0586776	0.499086	Stable
Pstk	0.578988	3.13428	0.0587286	0.499086	Stable
Acaa1b	-0.526548	11.1898	0.058763	0.499086	Stable
Rapgef3	-0.503657	1.66827	0.0588104	0.499086	Stable
Stard10	0.599967	10.279	0.0588281	0.499086	Stable
Mdp1	0.551268	4.00717	0.0588461	0.499086	Stable
Trmt6	0.511654	3.5561	0.0588563	0.499086	Stable
Nipal2	-1.04637	-1.8231	0.058892	0.499086	Stable
Esrrb	-0.647548	-0.0640017	0.0589843	0.499236	Stable
Tpte	0.776717	-0.784266	0.0590626	0.499236	Stable
Pilra	-0.531806	1.73514	0.0590754	0.499236	Stable
Ptrh2	0.525339	3.86049	0.0590787	0.499236	Stable
H2-D1	-0.414968	9.49926	0.0590901	0.499236	Stable
Stard5	0.404781	6.84288	0.05917	0.4994	Stable
Txnl4a	0.652686	3.1555	0.0592064	0.4994	Stable
Kif21b	-0.728571	1.21602	0.0592757	0.4994	Stable
Gm15922	-1.19777	-1.7624	0.0592788	0.4994	Stable
1110065P20Rik	0.647222	3.65751	0.059302	0.4994	Stable
Arap3	-0.435542	3.34297	0.059326	0.4994	Stable
Ano6	-0.531648	3.20582	0.0594734	0.500192	Stable
Tmem2	-0.670167	3.65265	0.059505	0.500192	Stable
Ndufaf2	0.638074	3.48503	0.0595287	0.500192	Stable
Ptgs1	-0.479005	3.16212	0.0596368	0.500643	Stable
Txn2	0.526134	7.81799	0.0596546	0.500643	Stable
Spic	-0.671471	0.670104	0.0598264	0.501781	Stable
Prodh2	0.473777	7.94236	0.0598869	0.501982	Stable
Por	0.457932	9.59671	0.0599974	0.501982	Stable
Lamb2	-0.531086	2.96159	0.0600229	0.501982	Stable
Klhl11	0.953161	-0.122378	0.0600344	0.501982	Stable
Mab21l2	0.915823	-0.152968	0.0600654	0.501982	Stable
Hspb8	0.480248	7.58709	0.0601098	0.501982	Stable
Lpcat4	-0.730429	0.252891	0.0601115	0.501982	Stable
Hint2	0.681873	6.61941	0.0601761	0.501982	Stable
Cks1b	0.634638	1.93186	0.0601768	0.501982	Stable
Slfn1	-0.662371	0.106303	0.0602156	0.502002	Stable
Mbd4	-0.760297	-0.59459	0.060293	0.502345	Stable
Wdr89	0.703662	3.51125	0.0603727	0.502543	Stable
Mbd1	-0.458186	5.13152	0.0604068	0.502543	Stable
Cby1	0.572804	2.66371	0.0604257	0.502543	Stable
Gcsh	0.4518	6.17781	0.0604644	0.502563	Stable
Ubl4a	0.444077	5.18848	0.0605464	0.502831	Stable
Grpel2	-0.522853	5.97875	0.0606329	0.502831	Stable
Psmb3	0.61031	6.49324	0.0606329	0.502831	Stable
Prkrip1	0.568565	2.95165	0.060642	0.502831	Stable
Cnot3	-0.421862	3.93512	0.0607805	0.503677	Stable
Bmper	-0.846563	-0.823611	0.0608683	0.503936	Stable
Dpm2	0.570126	3.93909	0.0608845	0.503936	Stable
Trappc1	0.59455	4.65631	0.061032	0.504056	Stable
Tacc3	0.616656	0.383991	0.0610387	0.504056	Stable
Gm6614	1.14616	-2.24713	0.0610579	0.504056	Stable
Abhd14a	0.515817	3.62107	0.0610754	0.504056	Stable
Fars2	0.502926	5.11281	0.0610968	0.504056	Stable
Aqp9	0.395455	8.66958	0.0611176	0.504056	Stable
Lsm3	0.72243	2.11814	0.0612386	0.504528	Stable
Apobec3	-0.552928	1.65645	0.0612478	0.504528	Stable
Washc3	0.552065	4.32836	0.0613772	0.505076	Stable
Srm	0.456677	4.58704	0.0614365	0.505076	Stable
Nectin4	-0.842488	-1.37368	0.0614369	0.505076	Stable
Kctd6	-0.463151	2.4721	0.0614603	0.505076	Stable
C9	0.478806	7.73214	0.0615916	0.505812	Stable
Mvd	0.755093	1.8455	0.0616485	0.505812	Stable
Tmem97	0.488376	5.87523	0.0616594	0.505812	Stable
Mrps11	0.611921	3.7239	0.061751	0.506126	Stable
Psen2	0.532998	7.82644	0.0618526	0.506126	Stable
Rps19	0.738683	6.98573	0.061874	0.506126	Stable
Jazf1	-0.881464	-0.342569	0.0618802	0.506126	Stable
Smlr1	0.61132	4.84495	0.0618841	0.506126	Stable
Meig1	0.874439	-0.251247	0.0619794	0.506126	Stable
Akr1c13	0.508144	6.72397	0.0619796	0.506126	Stable
AI413582	0.750052	1.70933	0.0619903	0.506126	Stable
Tbca	0.571264	5.1258	0.0620517	0.506329	Stable
Birc5	0.734476	0.252387	0.0621177	0.506568	Stable
Cox10	0.398993	3.72041	0.0622482	0.507334	Stable
Cenpa	0.820253	1.79873	0.0622915	0.507388	Stable
Fcer2a	-0.987355	-1.11019	0.0623881	0.507762	Stable
Ptms	0.642698	8.63223	0.0624373	0.507762	Stable
Ntpcr	0.490839	2.84333	0.062476	0.507762	Stable
Rsl1	-0.593901	1.25542	0.0624842	0.507762	Stable
B930094E09Rik	0.971245	-0.821286	0.0625303	0.507839	Stable
Prdx4	0.511875	6.4205	0.0626071	0.508164	Stable
Pan3	-0.546774	3.48781	0.0626455	0.508177	Stable
Atp23	0.563118	1.90589	0.0627068	0.508377	Stable
Slc35b2	0.593282	5.84167	0.0628023	0.508798	Stable
Slc7a1	-0.769165	-0.299582	0.0629205	0.508798	Stable
Pdia5	0.491825	5.76143	0.0629296	0.508798	Stable
Gm26631	1.14989	-1.71617	0.0629425	0.508798	Stable
Spns3	1.27395	-2.06735	0.0629606	0.508798	Stable
Pacs1	-0.493618	2.04111	0.0629925	0.508798	Stable
Pkn1	-0.392129	4.39593	0.0630161	0.508798	Stable
C1qtnf4	1.12297	-0.698614	0.0630799	0.508927	Stable
Hecw2	-0.580963	1.63185	0.0631056	0.508927	Stable
Tdrkh	-0.574566	1.78628	0.0631753	0.509192	Stable
Pparg	-0.665801	3.10364	0.063249	0.50949	Stable
Pdzk1ip1	1.02724	1.05202	0.0634844	0.510426	Stable
Oaz1	0.676461	9.18434	0.0635018	0.510426	Stable
Zfyve19	0.478748	4.53746	0.0635117	0.510426	Stable
Smad6	-0.443497	2.91556	0.0635128	0.510426	Stable
Fam111a	-0.599277	1.1589	0.0636198	0.510901	Stable
Il21r	-0.854371	-0.885954	0.0636458	0.510901	Stable
Tsen54	0.498067	2.91329	0.0637537	0.511324	Stable
Lmo4	0.578326	4.17045	0.0637959	0.511324	Stable
Gm47905	-1.15332	-1.94497	0.063821	0.511324	Stable
Csnk1g1	-0.557916	1.91319	0.0638978	0.511324	Stable
Bad	0.681619	4.34989	0.0639181	0.511324	Stable
A530064D06Rik	1.12542	-2.33039	0.0639869	0.511324	Stable
Ces1b	0.406645	6.53173	0.0639903	0.511324	Stable
1700056E22Rik	0.809772	0.710833	0.0640203	0.511324	Stable
Reep4	0.476304	3.54486	0.0640529	0.511324	Stable
Ube2c	1.12734	0.318638	0.0641305	0.511324	Stable
Il1b	-0.825652	0.969776	0.0641471	0.511324	Stable
Pef1	0.450538	5.62729	0.0641556	0.511324	Stable
Zfp773	-0.991738	-1.4783	0.0641788	0.511324	Stable
Rapgef5	-0.544272	2.98569	0.0642464	0.511383	Stable
Wdr73	0.535219	4.63654	0.06426	0.511383	Stable
Wdr91	-0.443721	4.11326	0.064372	0.51179	Stable
Pqlc1	0.498343	6.40801	0.0643851	0.51179	Stable
Dohh	0.862953	2.2829	0.0644431	0.511832	Stable
Hdac5	-0.39599	5.64959	0.0644686	0.511832	Stable
Zfp933	0.508911	1.57441	0.0645014	0.511832	Stable
Nt5m	0.500752	3.22522	0.064595	0.512281	Stable
Epb41l4a	-0.957126	-0.314501	0.0647328	0.51308	Stable
Ifi205	-0.712116	0.0202603	0.0647863	0.513209	Stable
Lpar5	-1.0486	-2.02714	0.0648279	0.513245	Stable
Mrps28	0.549168	4.23633	0.0649366	0.513812	Stable
Ran	0.490774	6.95797	0.0650062	0.514069	Stable
Tmem9	0.589808	4.6931	0.0650598	0.514074	Stable
E230015B07Rik	1.08967	-2.14751	0.0650811	0.514074	Stable
Tmc4	-0.594435	1.23181	0.0652098	0.514797	Stable
Sspn	0.719445	0.0632552	0.0652893	0.514873	Stable
Slamf8	-0.73196	0.219607	0.0652939	0.514873	Stable
Pla2g12a	-0.483246	5.06187	0.0653926	0.515358	Stable
Lsm5	1.25506	0.190516	0.0654584	0.515583	Stable
Mthfsl	0.585209	4.40418	0.0655374	0.515779	Stable
Sp140	-0.520649	1.89531	0.0655579	0.515779	Stable
Cdc34b	1.02786	-1.72332	0.0656809	0.516403	Stable
Rnf145	-0.520819	4.48054	0.0657118	0.516403	Stable
Polr2d	0.558683	2.40702	0.0657874	0.516492	Stable
Hagh	0.50896	7.74821	0.0658263	0.516492	Stable
Naip2	-0.538963	2.92689	0.0658879	0.516492	Stable
Pear1	-0.479564	3.3189	0.0658951	0.516492	Stable
Nans	0.550553	3.52833	0.0659097	0.516492	Stable
Gtpbp4	0.374186	4.85098	0.0660127	0.516954	Stable
Sult1c2	-0.707269	2.07119	0.0660434	0.516954	Stable
Gm42715	-0.797126	-0.172746	0.066214	0.517996	Stable
Dpp9	-0.436626	6.14541	0.066345	0.518728	Stable
Hint3	0.574309	4.27771	0.0664965	0.519619	Stable
Sh2d2a	-0.777063	-0.594677	0.0667942	0.520062	Stable
Tbc1d30	0.601928	2.10494	0.0668052	0.520062	Stable
Zbtb40	-0.594245	2.99706	0.0668411	0.520062	Stable
Rasl11b	0.582538	1.6005	0.0669088	0.520062	Stable
Ap3s2	0.39422	4.77911	0.0669115	0.520062	Stable
Dgkh	-0.77274	1.05798	0.0669122	0.520062	Stable
Cd86	-0.487976	1.74081	0.0669348	0.520062	Stable
Lmcd1	-0.876647	-0.6038	0.0669796	0.520062	Stable
Hsd17b2	0.448606	6.85243	0.0669823	0.520062	Stable
Ucp2	-0.419731	5.33644	0.0669872	0.520062	Stable
Lgals1	0.794951	3.45423	0.0670026	0.520062	Stable
Ndufs3	0.5582	7.11534	0.0670042	0.520062	Stable
Dnph1	0.643736	2.08849	0.0670878	0.520063	Stable
Zbtb48	0.490338	3.6286	0.0671081	0.520063	Stable
Lsm6	0.479348	4.38326	0.067118	0.520063	Stable
Bcl2l11	-0.482506	2.8243	0.0671546	0.520063	Stable
Rps26	0.630039	7.83239	0.0672626	0.520566	Stable
2610017A05Rik	1.14475	-1.86306	0.0673194	0.520566	Stable
Mrpl1	0.441471	4.8217	0.067364	0.520566	Stable
Fopnl	0.510477	4.10264	0.0673732	0.520566	Stable
Plbd2	-0.420566	7.25734	0.0674388	0.520566	Stable
Usf1	0.530471	4.7617	0.0674452	0.520566	Stable
Aldh1l1	0.425582	9.63575	0.0675029	0.52072	Stable
Sh3tc1	-0.433536	2.83662	0.0675892	0.521096	Stable
Slfn8	-0.641577	1.29976	0.0677426	0.521731	Stable
Cspg5	1.16656	1.24724	0.0678307	0.521731	Stable
Srrm4	0.533061	1.32108	0.0679445	0.521731	Stable
Wdr83os	0.574457	5.31513	0.0679499	0.521731	Stable
Guk1	0.642608	5.87077	0.0679901	0.521731	Stable
Fam207a	0.44606	5.22086	0.0680205	0.521731	Stable
Iah1	0.535623	6.66472	0.068062	0.521731	Stable
Rab30	-0.634238	5.19885	0.0681417	0.521731	Stable
Rps11	0.655222	7.55766	0.0681536	0.521731	Stable
Tmem14a	0.585412	0.972781	0.0681872	0.521731	Stable
Enc1	-0.526922	4.32048	0.0682595	0.521731	Stable
Gm14434	-2.76866	-0.477817	0.0682668	0.521731	Stable
Tmem147	0.555719	6.29736	0.0682853	0.521731	Stable
Epop	0.703922	1.65366	0.0682924	0.521731	Stable
Mrps26	0.616673	5.32337	0.0683023	0.521731	Stable
Wisp2	1.19067	-1.09081	0.06833	0.521731	Stable
Plxnd1	-0.540899	4.71766	0.0683439	0.521731	Stable
Slc16a9	-0.55759	1.42109	0.0683843	0.521731	Stable
Slc15a3	-0.481202	3.05061	0.0683879	0.521731	Stable
Olfml2a	1.08119	-1.68063	0.0685248	0.522223	Stable
Mrps18c	0.712348	3.21136	0.0685428	0.522223	Stable
Ldb2	-0.506958	1.5542	0.0685656	0.522223	Stable
Ndufc2	0.573512	5.84169	0.068625	0.522275	Stable
Panx1	-0.727828	-0.470396	0.0686479	0.522275	Stable
Crb3	0.519389	3.94553	0.068735	0.522595	Stable
Mettl1	0.619996	3.81146	0.0687654	0.522595	Stable
Tmprss2	0.519153	2.33069	0.0689365	0.52343	Stable
Slc25a40	0.559725	1.28488	0.068951	0.52343	Stable
Gss	0.4897	6.28233	0.0690202	0.523668	Stable
Snn	-0.559878	0.979424	0.0690883	0.523897	Stable
Dph5	0.457613	3.38531	0.0691386	0.523992	Stable
Snrnp27	0.617114	3.96948	0.0692239	0.524196	Stable
Map3k21	-0.490805	2.40393	0.0692532	0.524196	Stable
Rps16	0.659141	7.50571	0.069304	0.524196	Stable
Gpr171	-0.931569	-1.42107	0.069317	0.524196	Stable
Ppat	0.426104	7.58316	0.0693597	0.524232	Stable
Abhd4	0.368893	5.84305	0.0694055	0.524292	Stable
Ripply1	0.951699	-1.36763	0.069543	0.525044	Stable
Syt3	-0.562778	3.05677	0.0696618	0.525654	Stable
Mphosph8	0.480341	3.75529	0.0698035	0.52636	Stable
Zfp13	0.784085	0.0434027	0.0698846	0.52636	Stable
Gbp2	-0.473266	2.93144	0.0699039	0.52636	Stable
Npm3	0.613353	3.90819	0.0699301	0.52636	Stable
Gm31024	-0.850928	-1.25866	0.0700303	0.52636	Stable
Serpine2	0.685441	1.74942	0.0700407	0.52636	Stable
Fxn	0.59123	4.28274	0.0700449	0.52636	Stable
Uqcrb	0.503664	6.31143	0.0700596	0.52636	Stable
Cyp4a10	-0.466454	11.4638	0.0701492	0.526654	Stable
Lingo1	-1.4303	-2.41352	0.0701955	0.526654	Stable
Nlrp12	0.496641	7.08103	0.0702129	0.526654	Stable
Fbf1	-0.551961	4.0276	0.0702847	0.526748	Stable
Zdhhc14	-0.478205	1.77381	0.0703115	0.526748	Stable
Rpl9	0.726861	7.68471	0.0703397	0.526748	Stable
Zscan20	-0.547888	1.17611	0.0704992	0.527658	Stable
Polr2h	0.593876	2.71128	0.0705732	0.527849	Stable
Palb2	-0.868721	-1.09459	0.0706011	0.527849	Stable
Gm21955	1.00046	-2.05792	0.0706409	0.527862	Stable
Ssu72	0.53235	5.86896	0.0707554	0.528339	Stable
Znhit2	0.542841	5.10605	0.0708805	0.528339	Stable
Mrpl27	0.5973	4.80288	0.0708909	0.528339	Stable
Slc22a5	-0.46988	6.24632	0.070893	0.528339	Stable
Rnase4	0.431609	9.49233	0.0708958	0.528339	Stable
Ankrd13b	-0.572724	1.70944	0.0709621	0.528549	Stable
Prr12	-0.590598	3.65722	0.0710623	0.52885	Stable
Ntrk2	0.898552	-0.814249	0.0710796	0.52885	Stable
Srp19	0.497377	4.23845	0.0711256	0.52885	Stable
Zfp141	0.473803	2.76419	0.0711732	0.52885	Stable
Rufy4	-1.22893	0.237638	0.0711935	0.52885	Stable
Asap3	-0.465627	3.71975	0.0712376	0.528893	Stable
Gtf2h2	0.431367	3.29011	0.0714025	0.529717	Stable
Cldn15	-1.28865	-1.72918	0.0714251	0.529717	Stable
Pycr1	-0.807419	-1.10515	0.0714763	0.52979	Stable
Serpinf2	0.406023	9.71203	0.0715115	0.52979	Stable
Phpt1	0.613458	4.10607	0.0716085	0.530175	Stable
Pfdn5	0.626244	6.20191	0.07164	0.530175	Stable
Soat2	-0.475796	5.57195	0.0717284	0.530545	Stable
Ciart	0.795396	0.132058	0.0717834	0.530668	Stable
Mettl23	0.618141	4.17105	0.0718431	0.530826	Stable
Gm4950	0.806444	1.23192	0.0720809	0.532085	Stable
Slc47a1	0.435307	5.48642	0.0721287	0.532085	Stable
Hist1h4i	0.975939	0.468984	0.072165	0.532085	Stable
D830050J10Rik	0.787557	1.05243	0.0722022	0.532085	Stable
Atp5j	0.583421	7.15866	0.0722058	0.532085	Stable
Mrps35	0.427236	5.11876	0.0723439	0.532778	Stable
Tcta	0.472279	4.5539	0.0723897	0.532778	Stable
Pola1	-0.584625	0.589621	0.0724295	0.532778	Stable
Cmc2	0.64291	3.61204	0.0724538	0.532778	Stable
Wdr90	-0.484377	2.48794	0.0725164	0.532955	Stable
Mlph	-0.671786	0.235482	0.0725761	0.533028	Stable
Col4a3	0.679612	-0.685707	0.0726273	0.533028	Stable
Heph	-0.5754	0.574148	0.0726504	0.533028	Stable
Psmb8	0.51702	5.02118	0.0726804	0.533028	Stable
Hspa14	0.389251	3.27264	0.0727523	0.533079	Stable
Ift20	0.574415	5.58894	0.0727976	0.533079	Stable
Cacng7	-0.623901	0.416455	0.0728029	0.533079	Stable
Mrpl2	0.528732	5.57067	0.0729326	0.533746	Stable
Them6	0.634683	2.73576	0.0730186	0.534093	Stable
Zfp184	-1.08376	-2.33776	0.0731437	0.534433	Stable
Tcof1	-0.438938	3.12509	0.0731879	0.534433	Stable
Hmmr	1.17907	-1.12609	0.07319	0.534433	Stable
Fuca1	0.459981	6.65123	0.0732408	0.534433	Stable
Thoc7	0.524156	4.86413	0.0732581	0.534433	Stable
Ccdc88c	-0.577974	0.56598	0.0734421	0.535493	Stable
Igfbp5	-0.74614	1.89366	0.073624	0.536402	Stable
Slc25a38	0.462613	4.76292	0.0736444	0.536402	Stable
Mblac2	0.514062	2.42379	0.0738051	0.536885	Stable
Ccr3	1.47769	-1.95878	0.0738614	0.536885	Stable
Flt4	-0.597072	4.65423	0.0738626	0.536885	Stable
Gpr182	-0.372674	5.01943	0.0738921	0.536885	Stable
Pbx1	-0.473986	4.1505	0.0739516	0.536885	Stable
Kif19a	-1.12276	-1.75528	0.074007	0.536885	Stable
Ppp1cc	0.391802	5.96871	0.0740281	0.536885	Stable
Il10ra	-0.546878	2.21946	0.0740375	0.536885	Stable
Timm8a1	0.475254	4.64394	0.0740597	0.536885	Stable
Fh1	0.451556	7.88782	0.0741532	0.537141	Stable
Ms4a8a	-0.757367	-0.973526	0.0742205	0.537141	Stable
Ccdc25	0.413701	5.10466	0.0742503	0.537141	Stable
Psmb6	0.589432	7.15007	0.0742504	0.537141	Stable
Slc35b3	0.424121	3.15365	0.0743492	0.537203	Stable
Wdr25	0.5441	1.8186	0.0743677	0.537203	Stable
Cenpx	0.618559	4.92644	0.0744118	0.537203	Stable
Arl4c	-0.543733	1.4238	0.0744142	0.537203	Stable
Zfp454	-0.811281	-0.2887	0.0747662	0.538895	Stable
Zfp524	0.813913	2.24852	0.0747697	0.538895	Stable
Vamp8	0.63395	6.88479	0.0747701	0.538895	Stable
Rpl22l1	0.696506	3.6277	0.0748068	0.538895	Stable
Mrps23	0.517018	5.02064	0.0748432	0.538895	Stable
Slc22a18	0.43731	6.95917	0.07491	0.538978	Stable
Nudt18	0.564951	4.02925	0.0749326	0.538978	Stable
Ly86	-0.469486	1.91063	0.0749746	0.538999	Stable
Chmp7	0.403308	5.64361	0.0750789	0.539027	Stable
Ccdc86	0.409864	3.81923	0.0750913	0.539027	Stable
Fam241b	0.720281	0.786434	0.0750954	0.539027	Stable
Snap47	0.387808	5.9933	0.075161	0.539219	Stable
Casp1	-0.514847	1.22533	0.0752481	0.539564	Stable
Pex16	0.537832	7.23299	0.0754602	0.540755	Stable
Stxbp1	-0.498682	1.39023	0.0755	0.540755	Stable
Crat	-0.432064	7.55734	0.0755315	0.540755	Stable
Nrarp	-0.633705	1.11032	0.0756021	0.540981	Stable
Hist1h1c	0.626566	6.66197	0.075677	0.541237	Stable
Sowahb	0.401788	3.13184	0.0757438	0.541313	Stable
Snrpd1	0.632361	3.39747	0.0757659	0.541313	Stable
Cutal	0.50587	4.84822	0.075854	0.541663	Stable
Rcc1l	0.489737	4.59489	0.0759439	0.542022	Stable
Pcif1	0.366883	4.69847	0.0759825	0.542022	Stable
Slc27a5	0.384946	9.80934	0.0760769	0.542416	Stable
Neurl1a	-1.02194	-1.54034	0.0762638	0.543468	Stable
Rnf38	-0.529979	2.80359	0.0763619	0.543627	Stable
Wfdc17	0.798042	3.44497	0.0763829	0.543627	Stable
Grwd1	0.46627	3.64017	0.076404	0.543627	Stable
Gm38319	1.66517	-2.63887	0.0765081	0.544065	Stable
Baiap2l1	-0.474832	5.67035	0.0765528	0.544065	Stable
Btbd8	0.702873	0.488617	0.0766201	0.544065	Stable
Kcnip4	0.957706	-1.97766	0.0766777	0.544065	Stable
Gsdmd	0.460574	4.96116	0.0766976	0.544065	Stable
Adprhl2	0.570833	4.6804	0.0767901	0.544065	Stable
Trem2	1.38966	1.37364	0.0767906	0.544065	Stable
Pfdn2	0.396623	4.7602	0.0768112	0.544065	Stable
Trim36	-1.06177	-1.90035	0.0768883	0.544065	Stable
Magix	0.420726	4.14147	0.0768901	0.544065	Stable
Plcb3	-0.38651	4.41434	0.076898	0.544065	Stable
Itga2	-0.974108	-0.805767	0.0769529	0.544176	Stable
Syt12	0.560704	1.65375	0.0770434	0.544537	Stable
6030498E09Rik	1.29893	-2.25011	0.0772146	0.545073	Stable
Dusp4	0.508772	1.42557	0.0772859	0.545073	Stable
Kcnk13	-0.605668	-0.184186	0.0773019	0.545073	Stable
Irs2	-0.707831	4.69708	0.0773042	0.545073	Stable
Ndufb5	0.505131	6.18739	0.0773162	0.545073	Stable
Llph	0.516547	5.03954	0.0775604	0.546149	Stable
Eif1ad	0.441306	4.69796	0.0775751	0.546149	Stable
Itga4	-0.44089	3.00765	0.0776198	0.546149	Stable
Nipal1	0.672474	3.06389	0.0776272	0.546149	Stable
Nfil3	-0.396141	5.02838	0.077666	0.546149	Stable
Nkain4	1.24033	-2.03685	0.0777764	0.546647	Stable
Thap7	0.517166	4.59055	0.0778273	0.546727	Stable
Dok2	-0.543657	1.54899	0.0778812	0.546783	Stable
Aurkaip1	0.530507	6.05589	0.0779143	0.546783	Stable
Cyth4	-0.510815	2.85601	0.078007	0.547028	Stable
Ass1	0.375574	11.3287	0.0780492	0.547028	Stable
Pam16	0.6059	4.48935	0.0780678	0.547028	Stable
Mkrn1	0.376799	4.56283	0.078218	0.547618	Stable
Cenpb	0.488369	6.90497	0.0782457	0.547618	Stable
Adcy7	-0.603226	1.64564	0.0782706	0.547618	Stable
Cyc1	0.434277	8.03928	0.0783121	0.547631	Stable
1700021F05Rik	0.519701	4.14452	0.0784218	0.548121	Stable
Rbx1	0.530595	5.18296	0.0784744	0.548206	Stable
Fosl1	1.40483	-2.24221	0.0785132	0.548206	Stable
Spa17	0.857617	-0.97397	0.0785557	0.548226	Stable
4921507P07Rik	-0.934183	-0.244512	0.0786649	0.548445	Stable
Blk	-0.728024	-1.16909	0.0786759	0.548445	Stable
Ptrh1	0.839333	0.0133931	0.0787345	0.548445	Stable
Hnf1b	-0.379891	3.83279	0.078793	0.548445	Stable
Serpina1b	0.44529	12.3338	0.0788326	0.548445	Stable
Drap1	0.558633	5.44409	0.0788711	0.548445	Stable
Snupn	0.446016	2.62069	0.0788876	0.548445	Stable
Ifi206	-0.749275	0.498047	0.0789041	0.548445	Stable
Fndc10	0.790199	-0.0332853	0.0790085	0.548895	Stable
Clk2	-0.427186	3.34395	0.0790887	0.548933	Stable
2510002D24Rik	0.534188	3.50149	0.0790933	0.548933	Stable
Cd38	-0.399564	3.91108	0.0792563	0.549789	Stable
Zfp503	-0.633886	1.17032	0.0794279	0.550703	Stable
AC161165.1	0.746276	0.368197	0.079593	0.551566	Stable
Tom1	-0.410773	3.69658	0.0796321	0.551566	Stable
Rusc2	-0.406236	4.69319	0.0796944	0.551721	Stable
[truncated: 11,840 more rows]
