# Supplementary material for: Gypenosides Prevent and Dissolve Cholesterol Gallstones by Modulating the Homeostasis of Cholesterol and Bile Acids
Source: Front Med (Lausanne). 2022 Apr 4;9:818144. doi: 10.3389/fmed.2022.818144 (PMC9013900; doi:10.3389/fmed.2022.818144)
Supplement: Supplementary Table 3 — Kyoto Encyclopedia of Genes and Genomes (KEGG) pathway enrichment analyses of genes differentially expressed in the LD and GPs groups. [file Table_3.xls]

## Sheet: kegg
	ID	Description	GeneRatio	BgRatio	pvalue	p.adjust	qvalue	geneID	Count
mmu00100	mmu00100	Steroid biosynthesis	5/80	20/8901	7.21039e-07	0.000118972	0.000113089	13121/66234/18194/20775/73166	5
mmu00120	mmu00120	Primary bile acid biosynthesis	3/80	18/8901	0.000517628	0.0427043	0.040593	209186/13123/13124	3
mmu00010	mmu00010	Glycolysis / Gluconeogenesis	4/80	67/8901	0.00301937	0.166065	0.157855	26876/72535/11676/103988	4
mmu00430	mmu00430	Taurine and hypotaurine metabolism	2/80	13/8901	0.0058355	0.240714	0.228813	209186/246277	2
mmu00770	mmu00770	Pantothenate and CoA biosynthesis	2/80	21/8901	0.0149981	0.477777	0.454155	72535/246277	2
mmu04972	mmu04972	Pancreatic secretion	4/80	114/8901	0.0191598	0.477777	0.454155	12671/13706/109660/18946	4
mmu04950	mmu04950	Maturity onset diabetes of the young	2/80	27/8901	0.0242142	0.477777	0.454155	15379/103988	2
mmu00410	mmu00410	beta-Alanine metabolism	2/80	32/8901	0.0332467	0.477777	0.454155	72535/246277	2
mmu00500	mmu00500	Starch and sucrose metabolism	2/80	34/8901	0.0371744	0.477777	0.454155	58866/103988	2
mmu01040	mmu01040	Biosynthesis of unsaturated fatty acids	2/80	34/8901	0.0371744	0.477777	0.454155	209186/12686	2
mmu04911	mmu04911	Insulin secretion	3/80	86/8901	0.0420269	0.477777	0.454155	12288/12671/103988	3
mmu04970	mmu04970	Salivary secretion	3/80	86/8901	0.0420269	0.477777	0.454155	12671/11554/12945	3
mmu04261	mmu04261	Adrenergic signaling in cardiomyocytes	4/80	152/8901	0.0476601	0.477777	0.454155	12288/21924/11554/320207	4
mmu00140	mmu00140	Steroid hormone biosynthesis	3/80	92/8901	0.049658	0.477777	0.454155	13114/13123/15496	3
mmu00260	mmu00260	Glycine, serine and threonine metabolism	2/80	40/8901	0.0499411	0.477777	0.454155	11655/236539	2
mmu00350	mmu00350	Tyrosine metabolism	2/80	40/8901	0.0499411	0.477777	0.454155	26876/13190	2
mmu05414	mmu05414	Dilated cardiomyopathy	3/80	94/8901	0.0523425	0.477777	0.454155	12288/21924/11554	3
mmu04350	mmu04350	TGF-beta signaling pathway	3/80	95/8901	0.0537107	0.477777	0.454155	14313/18119/16324	3
mmu00830	mmu00830	Retinol metabolism	3/80	97/8901	0.0564987	0.477777	0.454155	26876/13114/216454	3
mmu00620	mmu00620	Pyruvate metabolism	2/80	44/8901	0.0592032	0.477777	0.454155	26876/72535	2
mmu04976	mmu04976	Bile secretion	3/80	100/8901	0.060808	0.477777	0.454155	209186/108114/28248	3
mmu04930	mmu04930	Type II diabetes mellitus	2/80	48/8901	0.0690052	0.517539	0.491951	12288/103988	2
mmu00071	mmu00071	Fatty acid degradation	2/80	52/8901	0.0792982	0.524802	0.498855	26876/72535	2
mmu00380	mmu00380	Tryptophan metabolism	2/80	52/8901	0.0792982	0.524802	0.498855	266645/72535	2
mmu04725	mmu04725	Cholinergic synapse	3/80	112/8901	0.0795155	0.524802	0.498855	12288/12671/320207	3
mmu04978	mmu04978	Mineral absorption	2/80	54/8901	0.0846144	0.536976	0.510427	17748/17750	2
mmu01200	mmu01200	Carbon metabolism	3/80	121/8901	0.0949975	0.58054	0.551837	11676/103988/236539	3
mmu00561	mmu00561	Glycerolipid metabolism	2/80	62/8901	0.106882	0.59972	0.570068	72535/18946	2
mmu04929	mmu04929	GnRH secretion	2/80	63/8901	0.109768	0.59972	0.570068	12288/16524	2
mmu03450	mmu03450	Non-homologous end-joining	1/80	13/8901	0.110814	0.59972	0.570068	21673	1
mmu00310	mmu00310	Lysine degradation	2/80	64/8901	0.112675	0.59972	0.570068	72535/73251	2
mmu04550	mmu04550	Signaling pathways regulating pluripotency of stem cells	3/80	140/8901	0.131285	0.646785	0.614806	18119/15379/16324	3
mmu00480	mmu00480	Glutathione metabolism	2/80	72/8901	0.136601	0.646785	0.614806	68396/69049	2
mmu04927	mmu04927	Cortisol synthesis and secretion	2/80	72/8901	0.136601	0.646785	0.614806	12288/15496	2
mmu04270	mmu04270	Vascular smooth muscle contraction	3/80	143/8901	0.137412	0.646785	0.614806	12288/68458/18761	3
mmu00910	mmu00910	Nitrogen metabolism	1/80	17/8901	0.142403	0.646785	0.614806	12346	1
mmu04971	mmu04971	Gastric acid secretion	2/80	75/8901	0.145846	0.646785	0.614806	11944/12671	2
mmu04924	mmu04924	Renin secretion	2/80	76/8901	0.148956	0.646785	0.614806	12288/11554	2
mmu01230	mmu01230	Biosynthesis of amino acids	2/80	79/8901	0.158368	0.653884	0.621555	11676/236539	2
mmu04921	mmu04921	Oxytocin signaling pathway	3/80	153/8901	0.158517	0.653884	0.621555	12288/16524/320207	3
mmu04020	mmu04020	Calcium signaling pathway	4/80	240/8901	0.169248	0.681119	0.647444	12288/12671/21924/11554	4
mmu04260	mmu04260	Cardiac muscle contraction	2/80	87/8901	0.183968	0.685016	0.651148	12288/21924	2
mmu00900	mmu00900	Terpenoid backbone biosynthesis	1/80	23/8901	0.187721	0.685016	0.651148	319554	1
mmu03320	mmu03320	PPAR signaling pathway	2/80	89/8901	0.190464	0.685016	0.651148	11814/13124	2
mmu05410	mmu05410	Hypertrophic cardiomyopathy	2/80	91/8901	0.19699	0.685016	0.651148	12288/21924	2
mmu04742	mmu04742	Taste transduction	2/80	92/8901	0.200264	0.685016	0.651148	12288/12671	2
mmu04022	mmu04022	cGMP-PKG signaling pathway	3/80	173/8901	0.203377	0.685016	0.651148	12288/11554/320207	3
mmu04514	mmu04514	Cell adhesion molecules	3/80	174/8901	0.205697	0.685016	0.651148	12511/16408/216856	3
mmu04640	mmu04640	Hematopoietic cell lineage	2/80	94/8901	0.206832	0.685016	0.651148	21673/12986	2
mmu00340	mmu00340	Histidine metabolism	1/80	26/8901	0.209484	0.685016	0.651148	72535	1
mmu04744	mmu04744	Phototransduction	1/80	27/8901	0.21661	0.685016	0.651148	14685	1
mmu04966	mmu04966	Collecting duct acid secretion	1/80	27/8901	0.21661	0.685016	0.651148	11944	1
mmu04713	mmu04713	Circadian entrainment	2/80	98/8901	0.220035	0.685016	0.651148	12288/16524	2
mmu00062	mmu00062	Fatty acid elongation	1/80	29/8901	0.230672	0.687434	0.653446	12686	1
mmu03060	mmu03060	Protein export	1/80	29/8901	0.230672	0.687434	0.653446	20335	1
mmu04925	mmu04925	Aldosterone synthesis and secretion	2/80	102/8901	0.233311	0.687434	0.653446	12288/15496	2
mmu00053	mmu00053	Ascorbate and aldarate metabolism	1/80	31/8901	0.244484	0.69661	0.662169	72535	1
mmu00052	mmu00052	Galactose metabolism	1/80	32/8901	0.251299	0.69661	0.662169	103988	1
mmu04215	mmu04215	Apoptosis - multiple species	1/80	32/8901	0.251299	0.69661	0.662169	66593	1
mmu04974	mmu04974	Protein digestion and absorption	2/80	108/8901	0.253313	0.69661	0.662169	13706/109660	2
mmu00030	mmu00030	Pentose phosphate pathway	1/80	33/8901	0.258052	0.698009	0.663499	11676	1
mmu00051	mmu00051	Fructose and mannose metabolism	1/80	36/8901	0.277953	0.739715	0.703142	11676	1
mmu04614	mmu04614	Renin-angiotensin system	1/80	37/8901	0.284469	0.745039	0.708203	16612	1
mmu04650	mmu04650	Natural killer cell mediated cytotoxicity	2/80	121/8901	0.296734	0.756085	0.718703	14939/16408	2
mmu04611	mmu04611	Platelet activation	2/80	124/8901	0.306724	0.756085	0.718703	54519/320207	2
mmu00760	mmu00760	Nicotinate and nicotinamide metabolism	1/80	41/8901	0.309957	0.756085	0.718703	18113	1
mmu03440	mmu03440	Homologous recombination	1/80	41/8901	0.309957	0.756085	0.718703	19363	1
mmu04810	mmu04810	Regulation of actin cytoskeleton	3/80	220/8901	0.317029	0.756085	0.718703	12671/30938/16408	3
mmu00860	mmu00860	Porphyrin and chlorophyll metabolism	1/80	43/8901	0.322363	0.756085	0.718703	11655	1
mmu04975	mmu04975	Fat digestion and absorption	1/80	43/8901	0.322363	0.756085	0.718703	18946	1
mmu05207	mmu05207	Chemical carcinogenesis - receptor activation	3/80	225/8901	0.329402	0.756085	0.718703	12288/13114/11554	3
mmu04726	mmu04726	Serotonergic synapse	2/80	131/8901	0.329928	0.756085	0.718703	12288/16524	2
mmu04728	mmu04728	Dopaminergic synapse	2/80	135/8901	0.3431	0.760407	0.722811	12288/16524	2
mmu04210	mmu04210	Apoptosis	2/80	136/8901	0.34638	0.760407	0.722811	66593/14939	2
mmu00565	mmu00565	Ether lipid metabolism	1/80	48/8901	0.352422	0.760407	0.722811	27226	1
mmu04979	mmu04979	Cholesterol metabolism	1/80	49/8901	0.358274	0.760407	0.722811	11814	1
mmu00520	mmu00520	Amino sugar and nucleotide sugar metabolism	1/80	50/8901	0.364073	0.760407	0.722811	103988	1
mmu00591	mmu00591	Linoleic acid metabolism	1/80	50/8901	0.364073	0.760407	0.722811	13114	1
mmu00600	mmu00600	Sphingolipid metabolism	1/80	50/8901	0.364073	0.760407	0.722811	619326	1
mmu00270	mmu00270	Cysteine and methionine metabolism	1/80	53/8901	0.381163	0.766985	0.729064	236539	1
mmu04723	mmu04723	Retrograde endocannabinoid signaling	2/80	148/8901	0.385307	0.766985	0.729064	12288/16524	2
mmu00330	mmu00330	Arginine and proline metabolism	1/80	54/8901	0.386759	0.766985	0.729064	72535	1
mmu04923	mmu04923	Regulation of lipolysis in adipocytes	1/80	56/8901	0.3978	0.766985	0.729064	11554	1
mmu00240	mmu00240	Pyrimidine metabolism	1/80	57/8901	0.403247	0.766985	0.729064	66422	1
mmu00280	mmu00280	Valine, leucine and isoleucine degradation	1/80	57/8901	0.403247	0.766985	0.729064	72535	1
mmu05144	mmu05144	Malaria	1/80	57/8901	0.403247	0.766985	0.729064	16408	1
mmu01240	mmu01240	Biosynthesis of cofactors	2/80	154/8901	0.40441	0.766985	0.729064	11655/72535	2
mmu04961	mmu04961	Endocrine and other factor-regulated calcium reabsorption	1/80	61/8901	0.424551	0.771632	0.733481	16612	1
mmu04934	mmu04934	Cushing syndrome	2/80	162/8901	0.429445	0.771632	0.733481	12288/15496	2
mmu01212	mmu01212	Fatty acid metabolism	1/80	62/8901	0.429759	0.771632	0.733481	12686	1
mmu04913	mmu04913	Ovarian steroidogenesis	1/80	63/8901	0.43492	0.771632	0.733481	15496	1
mmu05330	mmu05330	Allograft rejection	1/80	63/8901	0.43492	0.771632	0.733481	14939	1
mmu05332	mmu05332	Graft-versus-host disease	1/80	63/8901	0.43492	0.771632	0.733481	14939	1
mmu04720	mmu04720	Long-term potentiation	1/80	67/8901	0.455107	0.79097	0.751863	12288	1
mmu05031	mmu05031	Amphetamine addiction	1/80	69/8901	0.464932	0.79097	0.751863	12288	1
mmu05230	mmu05230	Central carbon metabolism in cancer	1/80	69/8901	0.464932	0.79097	0.751863	103988	1
mmu04940	mmu04940	Type I diabetes mellitus	1/80	70/8901	0.469779	0.79097	0.751863	14939	1
mmu00982	mmu00982	Drug metabolism - cytochrome P450	1/80	71/8901	0.474582	0.79097	0.751863	26876	1
mmu04920	mmu04920	Adipocytokine signaling pathway	1/80	71/8901	0.474582	0.79097	0.751863	18761	1
mmu00980	mmu00980	Metabolism of xenobiotics by cytochrome P450	1/80	73/8901	0.48406	0.794203	0.754936	26876	1
mmu04917	mmu04917	Prolactin signaling pathway	1/80	74/8901	0.488735	0.794203	0.754936	103988	1
mmu04060	mmu04060	Cytokine-cytokine receptor interaction	3/80	292/8901	0.490962	0.794203	0.754936	18119/12986/16324	3
mmu05412	mmu05412	Arrhythmogenic right ventricular cardiomyopathy	1/80	77/8901	0.502512	0.799551	0.76002	12288	1
mmu05320	mmu05320	Autoimmune thyroid disease	1/80	79/8901	0.511493	0.799551	0.76002	14939	1
mmu04662	mmu04662	B cell receptor signaling pathway	1/80	81/8901	0.520313	0.799551	0.76002	14728	1
mmu05204	mmu05204	Chemical carcinogenesis - DNA adducts	1/80	84/8901	0.533249	0.799551	0.76002	13114	1
mmu04146	mmu04146	Peroxisome	1/80	86/8901	0.541681	0.799551	0.76002	209186	1
mmu04540	mmu04540	Gap junction	1/80	86/8901	0.541681	0.799551	0.76002	11554	1
mmu05323	mmu05323	Rheumatoid arthritis	1/80	87/8901	0.54584	0.799551	0.76002	16408	1
mmu04658	mmu04658	Th1 and Th2 cell differentiation	1/80	88/8901	0.549962	0.799551	0.76002	18761	1
mmu05235	mmu05235	PD-L1 expression and PD-1 checkpoint pathway in cancer	1/80	88/8901	0.549962	0.799551	0.76002	18761	1
mmu05416	mmu05416	Viral myocarditis	1/80	88/8901	0.549962	0.799551	0.76002	16408	1
mmu04727	mmu04727	GABAergic synapse	1/80	89/8901	0.554048	0.799551	0.76002	12288	1
mmu04912	mmu04912	GnRH signaling pathway	1/80	90/8901	0.558096	0.799551	0.76002	12288	1
mmu04657	mmu04657	IL-17 signaling pathway	1/80	91/8901	0.562109	0.799551	0.76002	20201	1
mmu05032	mmu05032	Morphine addiction	1/80	91/8901	0.562109	0.799551	0.76002	16524	1
mmu04610	mmu04610	Complement and coagulation cascades	1/80	93/8901	0.570026	0.803882	0.764137	20704	1
mmu04015	mmu04015	Rap1 signaling pathway	2/80	214/8901	0.577172	0.804891	0.765096	54519/16408	2
mmu04024	mmu04024	cAMP signaling pathway	2/80	218/8901	0.58734	0.804891	0.765096	12288/11554	2
mmu00564	mmu00564	Glycerophospholipid metabolism	1/80	98/8901	0.589205	0.804891	0.765096	214253	1
mmu04916	mmu04916	Melanogenesis	1/80	100/8901	0.596638	0.804891	0.765096	13190	1
mmu05202	mmu05202	Transcriptional misregulation in cancer	2/80	223/8901	0.599799	0.804891	0.765096	545192/14939	2
mmu04660	mmu04660	T cell receptor signaling pathway	1/80	103/8901	0.607539	0.804891	0.765096	18761	1
mmu04922	mmu04922	Glucagon signaling pathway	1/80	104/8901	0.611108	0.804891	0.765096	103988	1
mmu04064	mmu04064	NF-kappa B signaling pathway	1/80	105/8901	0.614644	0.804891	0.765096	18761	1
mmu04659	mmu04659	Th17 cell differentiation	1/80	105/8901	0.614644	0.804891	0.765096	18761	1
mmu04080	mmu04080	Neuroactive ligand-receptor interaction	3/80	358/8901	0.630069	0.807745	0.767809	12671/11554/74191	3
mmu04931	mmu04931	Insulin resistance	1/80	110/8901	0.631856	0.807745	0.767809	18761	1
mmu05145	mmu05145	Toxoplasmosis	1/80	110/8901	0.631856	0.807745	0.767809	320207	1
mmu04724	mmu04724	Glutamatergic synapse	1/80	113/8901	0.641817	0.807745	0.767809	12288	1
mmu04066	mmu04066	HIF-1 signaling pathway	1/80	114/8901	0.645077	0.807745	0.767809	11676	1
mmu04935	mmu04935	Growth hormone synthesis, secretion and action	1/80	116/8901	0.651511	0.807745	0.767809	12288	1
mmu04670	mmu04670	Leukocyte transendothelial migration	1/80	118/8901	0.657829	0.807745	0.767809	16408	1
mmu04919	mmu04919	Thyroid hormone signaling pathway	1/80	120/8901	0.664035	0.807745	0.767809	107585	1
mmu04722	mmu04722	Neurotrophin signaling pathway	1/80	121/8901	0.667096	0.807745	0.767809	73914	1
mmu04071	mmu04071	Sphingolipid signaling pathway	1/80	124/8901	0.676114	0.807745	0.767809	619326	1
mmu05150	mmu05150	Staphylococcus aureus infection	1/80	124/8901	0.676114	0.807745	0.767809	16408	1
mmu04750	mmu04750	Inflammatory mediator regulation of TRP channels	1/80	127/8901	0.684891	0.807745	0.767809	18761	1
mmu04380	mmu04380	Osteoclast differentiation	1/80	128/8901	0.687764	0.807745	0.767809	14728	1
mmu04068	mmu04068	FoxO signaling pathway	1/80	131/8901	0.696229	0.807745	0.767809	73251	1
mmu04142	mmu04142	Lysosome	1/80	131/8901	0.696229	0.807745	0.767809	13034	1
mmu04915	mmu04915	Estrogen signaling pathway	1/80	134/8901	0.704467	0.807745	0.767809	16524	1
mmu00190	mmu00190	Oxidative phosphorylation	1/80	135/8901	0.707164	0.807745	0.767809	11944	1
mmu00230	mmu00230	Purine metabolism	1/80	136/8901	0.709837	0.807745	0.767809	231903	1
mmu04371	mmu04371	Apelin signaling pathway	1/80	136/8901	0.709837	0.807745	0.767809	320207	1
mmu04910	mmu04910	Insulin signaling pathway	1/80	139/8901	0.71771	0.808486	0.768513	103988	1
mmu04140	mmu04140	Autophagy - animal	1/80	140/8901	0.720288	0.808486	0.768513	18761	1
mmu04072	mmu04072	Phospholipase D signaling pathway	1/80	149/8901	0.742463	0.827746	0.786821	320207	1
mmu04390	mmu04390	Hippo signaling pathway	1/80	157/8901	0.760711	0.842398	0.800748	11576	1
mmu04630	mmu04630	JAK-STAT signaling pathway	1/80	168/8901	0.783734	0.862107	0.819483	12986	1
mmu04141	mmu04141	Protein processing in endoplasmic reticulum	1/80	172/8901	0.791551	0.86494	0.822176	20335	1
mmu04145	mmu04145	Phagosome	1/80	182/8901	0.809896	0.879163	0.835696	20335	1
mmu04062	mmu04062	Chemokine signaling pathway	1/80	192/8901	0.826644	0.891479	0.847402	320207	1
mmu04151	mmu04151	PI3K-Akt signaling pathway	2/80	359/8901	0.83932	0.898393	0.853975	12986/320207	2
mmu04613	mmu04613	Neutrophil extracellular trap formation	1/80	205/8901	0.846255	0.898393	0.853975	16408	1
mmu05010	mmu05010	Alzheimer disease	2/80	368/8901	0.84939	0.898393	0.853975	12288/12671	2
mmu05167	mmu05167	Kaposi sarcoma-associated herpesvirus infection	1/80	224/8901	0.871039	0.91347	0.868306	320207	1
mmu05169	mmu05169	Epstein-Barr virus infection	1/80	231/8901	0.879138	0.91347	0.868306	16408	1
mmu04014	mmu04014	Ras signaling pathway	1/80	232/8901	0.880253	0.91347	0.868306	320484	1
mmu05166	mmu05166	Human T-cell leukemia virus 1 infection	1/80	247/8901	0.895811	0.923806	0.878131	16408	1
mmu05132	mmu05132	Salmonella infection	1/80	253/8901	0.90146	0.923857	0.878179	20194	1
mmu05020	mmu05020	Prion disease	1/80	268/8901	0.914292	0.931224	0.885182	12288	1
mmu05022	mmu05022	Pathways of neurodegeneration - multiple diseases	2/80	471/8901	0.930218	0.93843	0.892032	12288/12671	2
mmu04010	mmu04010	MAPK signaling pathway	1/80	294/8901	0.932742	0.93843	0.892032	12288	1
mmu05168	mmu05168	Herpes simplex virus 1 infection	1/80	459/8901	0.985807	0.985807	0.937066	433801	1
